# Supplementary material for: Multiomics analysis to evaluate the enrichment of extracellular vesicles from human plasma
Source: J Lipid Res. 2025 Aug 19;66(9):100877. doi: 10.1016/j.jlr.2025.100877 (PMC12465043; doi:10.1016/j.jlr.2025.100877)
Supplement: Supplementary Tables [file mmc1.xlsx]

## Sheet: Supplementary Table 1
Supplementary Table.1 List of lipid internal standards and analysis information.
Lipid Class/subclass	Parent Ion	Internal standard	Internal standard concentration in the mixture (µM)
PC	M+HCOO⁻	PC(15:0/18:1(d7))	204.3
PE	M-H⁻	PE(15:0/18:1(d7))	67.6
PS	M-H⁻	PS(15:0/18:1(d7))	61.9
PG	M-H⁻	PG(15:0/18:1(d7))	37.8
PI	M-H⁻	PI(15:0/18:1(d7))	34.1
PA	M-H⁻	PA(15:0/18:1(d7))	9.76
LPC	M+HCOO⁻	LPC(18:1(d7))	45.47
LPE	M-H⁻	LPE(18:1(d7))	9.88
Ether-PE	M-H⁻	PE(P/18:0/18:1(d9))	156.33
MG	M+NH4+	MG(18:1(d7))	13.22
DG	M+NH4+	DG(15:0/18:1(d7))	8.18
TG	M+NH4+	TG(15:0/18:1(d7)/15:0)	59.18
SM	M+H+	SM(d18:1/18:1(d9))	52.11
Sphingoid_base	M+H+	Cer(d18:1(d7)/15:0)	27.17
Cer
Hex1Cer
Hex2Cer
Sulfatide	M-H⁻	SM(d18:1/18:1(d9))	52.11
Ganglioside
CE	M+NH4+	CE(18:1(d7))	438.3
Chol	M+NH4+	CE(18:1(d7))	438.3
10 µL, 4 µL and 1 µL internal standard mixture were used for each of the 20 µL PDP and 65 µL HD sample and freeze-dried EV fractions.
All lipid standards were obtained from Avanti Polar Lipids (Alabaster, AL, USA).

## Sheet: Supplementary Table 2
Supplementary Table 2. The protein list and quantity of proteins from PDP, LD, HD and individual fractions from Sepharose™ CL-6B, qEVoriginal™ 35nm, Sepharose™ CL-4B and qEVoriginal™ 70nm SEC column.
PG.ProteinGroups	PG.Genes	PG.ProteinDescriptions	PG.UniProtIds	PG.ProteinNames	PG.CellularComponent	PG.BiologicalProcess	PG.MolecularFunction	PDP	LD	HD	6B F8	6B F9	6B F10	6B F11	6B F12	35nm F7	35nm F8	35nm F9	35nm F10	35nm F11	35nm F12	4B F8	4B F9	4B F10	4B F11	4B F12	70nm F7	70nm F8	70nm F9	70nm F10	70nm F11	70nm F12
A0A0B4J1U7	IGHV6-1	Immunoglobulin heavy variable 6-1	A0A0B4J1U7	HV601_HUMAN	external side of plasma membrane,immunoglobulin complex, circulating,blood microparticle	phagocytosis, recognition,phagocytosis, engulfment,complement activation, classical pathway,defense response to bacterium,innate immune response,B cell receptor signaling pathway,positive regulation of B cell activation	antigen binding,immunoglobulin receptor binding	77731.5	329693	652103	2.91111e+06	2.25375e+06	543420	444422	319505	57054.6	278560	1.06229e+06	669723	1.18144e+06	557266	358220	914022	1466104	1148193	1.10591e+06	35406.9	53729.1	117473	214630	597937	575334
A0A0C4DH34	IGHV4-28	Immunoglobulin heavy variable 4-28	A0A0C4DH34	HV428_HUMAN	external side of plasma membrane,immunoglobulin complex, circulating,blood microparticle	phagocytosis, recognition,phagocytosis, engulfment,complement activation, classical pathway,defense response to bacterium,innate immune response,B cell receptor signaling pathway,positive regulation of B cell activation	antigen binding,immunoglobulin receptor binding	28725.3	69163.3	102113	164654	137510	43412.9	19135.7	14071.3	8642.67	29380.5	73000	41290.2	103259	40791.1	68772.4	132365	97739.3	85531.5	77717.6	5013.23	9982.03	20609	16632	49060.2	51749.8
A0A0C4DH73;P01611	IGKV1-12;IGKV1D-12	Immunoglobulin kappa variable 1-12;Immunoglobulin kappa variable 1D-12	A0A0C4DH73;P01611	KV112_HUMAN;KVD12_HUMAN	extracellular region,extracellular space,plasma membrane;extracellular region,plasma membrane,extracellular exosome,blood microparticle	immunoglobulin production,proteolysis,receptor-mediated endocytosis,immune response,complement activation,complement activation, classical pathway,regulation of complement activation,Fc-epsilon receptor signaling pathway,Fc-gamma receptor signaling pathway involved in phagocytosis,regulation of immune response,leukocyte migration;proteolysis,receptor-mediated endocytosis,immune response,complemen…	antigen binding,serine-type endopeptidase activity;antigen binding,serine-type endopeptidase activity	174490	362930	930692	314583	1.60797e+06	346366	579216	527010	26647.7	31268.8	375207	250852	1.17979e+06	839462	63516.3	114074	365168	854499	987290	41817	15678.8	58283.1	21130.8	487979	635556
A0A0C4DH31	IGHV1-18	Immunoglobulin heavy variable 1-18	A0A0C4DH31	HV118_HUMAN	external side of plasma membrane,immunoglobulin complex, circulating,blood microparticle	phagocytosis, recognition,phagocytosis, engulfment,complement activation, classical pathway,defense response to bacterium,innate immune response,B cell receptor signaling pathway,positive regulation of B cell activation	antigen binding,immunoglobulin receptor binding	7393.79	142949	60261.5	83951.2	57968.7	16290.9	19572.2	13597.1	32510.6	24026.8	28773	24320.5	102818	67237	142480	108191	51641.3	76553.5	83578.6	2516.26	15139	45940.4	25027.3	46858.7	57613
A0A0C4DH43	IGHV2-70D	Immunoglobulin heavy variable 2-70D	A0A0C4DH43	HV70D_HUMAN	external side of plasma membrane,immunoglobulin complex, circulating,blood microparticle	phagocytosis, recognition,phagocytosis, engulfment,complement activation, classical pathway,defense response to bacterium,innate immune response,B cell receptor signaling pathway,positive regulation of B cell activation	antigen binding,immunoglobulin receptor binding	104461	305936	283697	746591	500040	106597	98703.4	114599	16229.7	71075.4	221033	128688	237046	147178	92872.4	228251	316802	249526	238926	31891	12566.9	29379.7	67302.4	157818	142900
A0A075B6I9	IGLV7-46	Immunoglobulin lambda variable 7-46	A0A075B6I9	LV746_HUMAN	extracellular space,plasma membrane	adaptive immune response,immunoglobulin production,immune response	antigen binding	6955.61	192271	550492	1.55222e+06	3.09186e+06	773961	316601	304672	50028.6	630231	429217	762792	599058	783249	239942	650396	1.69287e+06	1.27776e+06	676347	78681.6	56421.4	96777.6	285981	437052	296826
A0A075B6S5	IGKV1-27	Immunoglobulin kappa variable 1-27	A0A075B6S5	KV127_HUMAN	extracellular space,plasma membrane	adaptive immune response,immunoglobulin production,immune response	antigen binding	19099.8	57051.2	127948	398771	388152	82798.3	127366	121029	17660.4	18248.5	145346	108298	152711	124215	32333	150025	405894	334893	217468	12061.2	12352.3	39072.7	38040.2	188307	159231
A0A075B6S2	IGKV2D-29	Immunoglobulin kappa variable 2D-29	A0A075B6S2	KVD29_HUMAN	extracellular space,plasma membrane	adaptive immune response,immunoglobulin production,immune response	antigen binding	251448	612380	862247	3128309	2.46921e+06	709282	606659	400632	230795	324252	984474	505288	928083	484184	737656	959518	1.39438e+06	1.08678e+06	937356	128985	239152	238282	218050	542346	588695
A0A0A0MT36	IGKV6D-21	Immunoglobulin kappa variable 6D-21	A0A0A0MT36	KVD21_HUMAN	extracellular space,plasma membrane	adaptive immune response,immunoglobulin production,immune response	antigen binding	146284	330934	296713	756219	943023	239758	194022	170186	72451.8	183211	360896	257428	391667	267308	119358	394363	573759	417761	386757	29814.1	48771.7	35853.7	48841.9	229873	227028
O00116	AGPS	Alkyldihydroxyacetonephosphate synthase, peroxisomal	O00116	ADAS_HUMAN	nucleolus,mitochondrion,peroxisome,peroxisomal membrane,peroxisomal matrix,membrane	lipid biosynthetic process,ether lipid biosynthetic process,oxidation-reduction process	protein binding,alkylglycerone-phosphate synthase activity,oxidoreductase activity, acting on CH-OH group of donors,FAD binding	NA	NA	NA	NA	NA	NA	NA	NA	18810.9	17201	NA	NA	NA	NA	NA	NA	NA	NA	NA	28697.7	12451.7	7086.71	NA	NA	NA
A0A075B6I1	IGLV4-60	Immunoglobulin lambda variable 4-60	A0A075B6I1	LV460_HUMAN	extracellular space,plasma membrane	adaptive immune response,immunoglobulin production,immune response	antigen binding	NA	NA	16977	808309	494203	69721.7	35265	26369.9	165553	262004	131304	183962	172861	84502.3	189824	310552	416347	185038	149531	82983.8	135451	82645.9	5559.17	151886	67336
A0A075B6J9	IGLV2-18	Immunoglobulin lambda variable 2-18	A0A075B6J9	LV218_HUMAN	extracellular space,plasma membrane	adaptive immune response,immunoglobulin production,immune response	antigen binding	66789	88683.3	266476	1.85103e+06	1.22491e+06	291793	213921	179588	98482.4	490847	546752	521246	1.08246e+06	742508	455873	1138142	2.08754e+06	1.10233e+06	911816	51877.6	66017.6	138821	291920	778750	564620
A0A0A0MRZ9	IGLV5-52	Immunoglobulin lambda variable 5-52	A0A0A0MRZ9	LV552_HUMAN	extracellular space,plasma membrane	adaptive immune response,immunoglobulin production,immune response	antigen binding	NA	16844.7	7213.35	78973.4	71785.5	15627.9	9197.71	6648.02	NA	15015.5	30925.9	12883.6	1640.65	NA	13050	37893.5	16131.7	56484.3	53826.1	24.2903	184.223	10664.3	14359.2	2892.33	76077
O00154	ACOT7	Cytosolic acyl coenzyme A thioester hydrolase	O00154	BACH_HUMAN	nucleoplasm,mitochondrion,cytosol,extracellular exosome	acyl-CoA metabolic process,coenzyme A biosynthetic process,medium-chain fatty-acyl-CoA catabolic process,long-chain fatty-acyl-CoA catabolic process,medium-chain fatty acid biosynthetic process,palmitic acid biosynthetic process,fatty acid metabolic process	fatty-acyl-CoA binding,protein binding,palmitoyl-CoA hydrolase activity,long-chain fatty acyl-CoA binding,protein homodimerization activity,acyl-CoA hydrolase activity,carboxylic ester hydrolase activity,Requires Ontology	NA	NA	NA	NA	NA	NA	NA	NA	32689.9	16306.6	NA	NA	NA	NA	1430.48	NA	NA	NA	NA	41142.6	22807	805.024	NA	NA	NA
A0A075B6K5	IGLV3-9	Immunoglobulin lambda variable 3-9	A0A075B6K5	LV39_HUMAN	extracellular space,plasma membrane	adaptive immune response,immunoglobulin production,immune response	antigen binding	155214	745915	735989	544470	512379	232792	208840	216775	52514.6	113334	267274	109048	286104	165698	140570	258153	279324	181902	233934	77332.9	54888.4	50988.8	54499.8	162358	183224
A0A087WSY4	IGHV4-30-2	Immunoglobulin heavy variable 4-30-2	A0A087WSY4	HV432_HUMAN	external side of plasma membrane,immunoglobulin complex, circulating,blood microparticle	phagocytosis, recognition,phagocytosis, engulfment,complement activation, classical pathway,defense response to bacterium,innate immune response,B cell receptor signaling pathway,positive regulation of B cell activation	antigen binding,immunoglobulin receptor binding	112957	676127	615037	633140	770123	294205	311642	182740	40931	84008.5	312889	136033	181239	192514	157524	417090	276141	227793	228439	68452.6	95016.8	49901.8	84700.9	201376	233728
O00204	SULT2B1	Sulfotransferase 2B1	O00204	ST2B1_HUMAN	nucleus,cytoplasm,endoplasmic reticulum,cytosol,intracellular membrane-bounded organelle,extracellular exosome	sulfate assimilation,steroid metabolic process,cholesterol metabolic process,negative regulation of cell proliferation,positive regulation of epidermal cell differentiation,3'-phosphoadenosine 5'-phosphosulfate metabolic process	nucleic acid binding,alcohol sulfotransferase activity,protein binding,cholesterol binding,steroid sulfotransferase activity,steroid hormone binding	NA	NA	NA	NA	NA	NA	NA	NA	679.894	NA	815.452	NA	NA	NA	NA	NA	NA	NA	NA	127204	NA	NA	3039.1	NA	NA
A0A0G2JS06	IGLV5-39	Immunoglobulin lambda variable 5-39	A0A0G2JS06	LV539_HUMAN	extracellular space,plasma membrane	adaptive immune response,immunoglobulin production,immune response	antigen binding	35473.8	43006.8	279313	1.98626e+06	1.85246e+06	479805	244009	140311	25894.1	209578	613610	298918	437146	281169	279393	614380	657631	601380	559884	55457.2	61895.8	79103.4	153845	337316	279288
A0A087WSZ0	IGKV1D-8	Immunoglobulin kappa variable 1D-8	A0A087WSZ0	KVD08_HUMAN	extracellular space,plasma membrane	adaptive immune response,immunoglobulin production,immune response	antigen binding	86485.9	347164	536215	305258	523301	40786.7	158062	195726	12969.9	27217.8	173821	169499	293569	170210	26078.6	149703	526640	584370	367768	20980.9	30799.6	54986.4	40800.7	407661	364878
A0A0C4DH72	IGKV1-6	Immunoglobulin kappa variable 1-6	A0A0C4DH72	KV106_HUMAN	extracellular space,plasma membrane	adaptive immune response,immunoglobulin production,immune response	antigen binding	19031.3	45724.3	224980	1.82891e+06	1.2541e+06	337029	213953	131622	81675.4	171211	565339	272595	511738	317280	320954	651120	767636	522367	491465	84687.7	67357	90602.1	130609	313004	253526
A0A075B6H9	IGLV4-69	Immunoglobulin lambda variable 4-69	A0A075B6H9	LV469_HUMAN	extracellular space,plasma membrane	adaptive immune response,immunoglobulin production,immune response	antigen binding	32274.9	68154.9	257621	1.62781e+06	939689	242823	235169	127485	99673.6	407857	699694	323265	619113	214225	414770	705535	984969	476886	387345	62103.7	97344.3	127479	125030	298189	319384
A0A0A0MS14	IGHV1-45	Immunoglobulin heavy variable 1-45	A0A0A0MS14	HV145_HUMAN	external side of plasma membrane,immunoglobulin complex, circulating,blood microparticle	phagocytosis, recognition,phagocytosis, engulfment,complement activation, classical pathway,defense response to bacterium,innate immune response,B cell receptor signaling pathway,positive regulation of B cell activation	antigen binding,immunoglobulin receptor binding	NA	NA	71301	41268.9	85604.2	9993	7531.09	17755.6	1501.71	NA	24194.3	13447.2	1928.65	NA	NA	8838.31	21572.1	NA	19742	56229.4	NA	NA	NA	13031.9	8324.79
A0A075B6I0	IGLV8-61	Immunoglobulin lambda variable 8-61	A0A075B6I0	LV861_HUMAN	extracellular space,plasma membrane	adaptive immune response,immunoglobulin production,immune response	antigen binding	225752	157261	1.42247e+06	23416096	18167992	4.51915e+06	3.09626e+06	1856564	489293	2516555	6.87745e+06	4.62413e+06	7.90295e+06	4465265	4.19173e+06	8795955	13393791	7673480	6964991	300053	377403	1.38185e+06	2299340	5.36704e+06	4227395
A0A0C4DH67	IGKV1-8	Immunoglobulin kappa variable 1-8	A0A0C4DH67	KV108_HUMAN	extracellular region,plasma membrane	adaptive immune response	antigen binding	67964	289676	558904	486130	670644	168504	293609	324712	26391.5	29581.2	233143	160007	440350	314672	54105.5	169645	404187	397924	479502	14924.2	25349.7	33807.6	31667.4	229290	223101
A0A0B4J1V6	IGHV3-73	Immunoglobulin heavy variable 3-73	A0A0B4J1V6	HV373_HUMAN	external side of plasma membrane,immunoglobulin complex, circulating,blood microparticle	phagocytosis, recognition,phagocytosis, engulfment,complement activation, classical pathway,defense response to bacterium,innate immune response,B cell receptor signaling pathway,positive regulation of B cell activation	antigen binding,immunoglobulin receptor binding	700806	1.78818e+06	2698184	12649891	9016591	2.81168e+06	1.18713e+06	1.16223e+06	863703	1.75886e+06	4.24195e+06	2.55605e+06	3928090	2.4842e+06	2.22739e+06	4775791	6788319	4.10868e+06	3780049	663833	758859	884410	1.24835e+06	3.03383e+06	2129218
A0A0C4DH29	IGHV1-3	Immunoglobulin heavy variable 1-3	A0A0C4DH29	HV103_HUMAN	external side of plasma membrane,immunoglobulin complex, circulating,blood microparticle	phagocytosis, recognition,phagocytosis, engulfment,complement activation, classical pathway,defense response to bacterium,innate immune response,B cell receptor signaling pathway,positive regulation of B cell activation	antigen binding,immunoglobulin receptor binding	21433.3	45148.8	70739.3	1.70772e+06	408340	53756.5	85064.4	102537	139523	238117	388909	142793	295761	125373	569846	1339485	1.54061e+06	646810	512721	77539.7	156584	283811	447813	644890	432866
A0A0A0MRZ8;P04433	IGKV3D-11;IGKV3-11	Immunoglobulin kappa variable 3D-11;Immunoglobulin kappa variable 3-11	A0A0A0MRZ8;P04433	KVD11_HUMAN;KV311_HUMAN	extracellular space,plasma membrane;extracellular region,plasma membrane,extracellular exosome,blood microparticle	adaptive immune response,immunoglobulin production,immune response;proteolysis,receptor-mediated endocytosis,immune response,complement activation,complement activation, classical pathway,regulation of complement activation,Fc-epsilon receptor signaling pathway,Fc-gamma receptor signaling pathway involved in phagocytosis,regulation of immune response,leukocyte migration	antigen binding;antigen binding,serine-type endopeptidase activity	630512	2.19482e+06	3.4994e+06	5.53301e+06	4991343	1.29613e+06	1.72523e+06	932282	413220	771930	1.97842e+06	1.45899e+06	2.8831e+06	1.67602e+06	1.24902e+06	2.30927e+06	5.3186e+06	3.61943e+06	3066714	401439	336474	575180	826674	2247712	2.08733e+06
A0A087WSX0	IGLV5-45	Immunoglobulin lambda variable 5-45	A0A087WSX0	LV545_HUMAN	extracellular space,plasma membrane	adaptive immune response,immunoglobulin production,immune response	antigen binding	28475.2	40707.8	230505	864009	980556	321677	333804	205703	29659.3	129546	415505	198751	304938	140184	137958	375933	841316	461959	459698	31124.5	91636.9	149654	59015.2	223649	205391
A0A0C4DH38	IGHV5-51	Immunoglobulin heavy variable 5-51	A0A0C4DH38	HV551_HUMAN	external side of plasma membrane,immunoglobulin complex, circulating,blood microparticle	phagocytosis, recognition,phagocytosis, engulfment,complement activation, classical pathway,defense response to bacterium,innate immune response,B cell receptor signaling pathway,positive regulation of B cell activation	antigen binding,immunoglobulin receptor binding	233122	715239	1.28431e+06	3216475	2156032	172222	288327	374836	119401	383584	888519	422151	609021	766831	645073	1.47684e+06	2898588	1.99909e+06	1430466	98202.8	139530	298961	338579	1.53061e+06	963725
A0A0A0MS15	IGHV3-49	Immunoglobulin heavy variable 3-49	A0A0A0MS15	HV349_HUMAN	external side of plasma membrane,immunoglobulin complex, circulating,blood microparticle	phagocytosis, recognition,phagocytosis, engulfment,complement activation, classical pathway,defense response to bacterium,innate immune response,B cell receptor signaling pathway,positive regulation of B cell activation	antigen binding,immunoglobulin receptor binding	146960	299337	345969	2.53014e+06	3.24029e+06	306436	224401	236412	163111	664121	807168	514640	788528	782291	606332	1.27146e+06	2.05378e+06	1.08371e+06	856158	212496	144338	290619	330895	818353	606246
A0A075B6P5;P01615	IGKV2-28;IGKV2D-28	Immunoglobulin kappa variable 2-28;Immunoglobulin kappa variable 2D-28	A0A075B6P5;P01615	KV228_HUMAN;KVD28_HUMAN	extracellular region,extracellular space,plasma membrane;extracellular region,plasma membrane,extracellular exosome,blood microparticle	immunoglobulin production,proteolysis,receptor-mediated endocytosis,immune response,complement activation,complement activation, classical pathway,regulation of complement activation,Fc-epsilon receptor signaling pathway,Fc-gamma receptor signaling pathway involved in phagocytosis,regulation of immune response,leukocyte migration;proteolysis,receptor-mediated endocytosis,immune response,complemen…	antigen binding,serine-type endopeptidase activity;antigen binding,serine-type endopeptidase activity	14362.4	45744.3	45285	1.33376e+06	1.32736e+06	375177	304423	300500	143447	358871	223699	369616	494678	542308	396289	415435	1.16008e+06	628558	484388	166695	90528.4	188792	244299	292017	270045
A0A075B6R2	IGHV4-4	Immunoglobulin heavy variable 4-4	A0A075B6R2	HV404_HUMAN	external side of plasma membrane,immunoglobulin complex, circulating,blood microparticle	phagocytosis, recognition,phagocytosis, engulfment,complement activation, classical pathway,defense response to bacterium,innate immune response,B cell receptor signaling pathway,positive regulation of B cell activation	antigen binding,immunoglobulin receptor binding	87669.1	269621	356182	465298	464849	143140	91503.5	87526.3	27370.2	53508	170588	95161.9	156353	106075	110935	192168	181142	155058	136116	46321.7	28878.1	33468.1	41943.9	89167	85364.7
A0A075B6K4	IGLV3-10	Immunoglobulin lambda variable 3-10	A0A075B6K4	LV310_HUMAN	extracellular space,plasma membrane	adaptive immune response,immunoglobulin production,immune response	antigen binding	219284	484980	677247	2.8938e+06	1.44545e+06	350216	300477	264665	269838	584109	825488	410360	750068	374342	521017	971992	1.18174e+06	714536	651840	176060	203752	145258	185799	507115	393298
A0A0B4J2D9;P0DP09	IGKV1D-13;IGKV1-13	Immunoglobulin kappa variable 1D-13;Immunoglobulin kappa variable 1-13	A0A0B4J2D9;P0DP09	KVD13_HUMAN;KV113_HUMAN	extracellular space,plasma membrane;extracellular region,plasma membrane	adaptive immune response,immunoglobulin production,immune response;adaptive immune response	antigen binding;antigen binding	8343.36	42899.2	78485.9	212680	147895	41173.8	71270	54420.2	94366.8	46800.2	81296.1	55613	67742.9	60571.6	155392	74218.6	104318	123455	117802	83305.4	91882.5	59961.7	24624.6	93066.8	57807
A0A0C4DH55	IGKV3D-7	Immunoglobulin kappa variable 3D-7	A0A0C4DH55	KVD07_HUMAN	extracellular space,plasma membrane	adaptive immune response,immunoglobulin production,immune response	antigen binding	666071	1.11066e+06	2177485	11404590	7.2051e+06	428603	750408	1.37877e+06	630110	1546943	4.1413e+06	2.98377e+06	5116814	3.49427e+06	1.90227e+06	4.58698e+06	8849717	5944748	2.36613e+06	624048	550062	932076	1.56753e+06	5.23498e+06	4.01797e+06
A0A0C4DH68	IGKV2-24	Immunoglobulin kappa variable 2-24	A0A0C4DH68	KV224_HUMAN	extracellular space,plasma membrane	adaptive immune response,immunoglobulin production,immune response	antigen binding	384474	643689	1.31839e+06	3.75505e+06	3.85783e+06	1.03656e+06	1.32184e+06	998938	175072	672436	1.17642e+06	1.1447e+06	1.7325e+06	1.9787e+06	799735	954176	3.00975e+06	2.34494e+06	2.04447e+06	185900	88950.3	679333	394912	1.55067e+06	1.26018e+06
A0A075B6H7	IGKV3-7	Probable non-functional immunoglobulin kappa variable 3-7	A0A075B6H7	KV37_HUMAN	extracellular space	immunoglobulin production,immune response		456257	1205355	1.56906e+06	3.21517e+06	1.2945e+06	171824	251502	232799	138027	514158	684435	436122	927767	401743	1.05033e+06	1.08733e+06	2.06583e+06	1.65666e+06	1.07445e+06	213178	83148.9	553152	458889	1.36444e+06	1.20543e+06
A0A0C4DH36	IGHV3-38	Probable non-functional immunoglobulin heavy variable 3-38	A0A0C4DH36	HV338_HUMAN	external side of plasma membrane,immunoglobulin complex, circulating,blood microparticle	phagocytosis, recognition,phagocytosis, engulfment,complement activation, classical pathway,defense response to bacterium,innate immune response,B cell receptor signaling pathway,positive regulation of B cell activation	antigen binding,immunoglobulin receptor binding	20442.3	242830	294409	413762	254034	109692	98431.9	63312.7	20779.1	31823.3	109494	93401.7	272271	111226	80174.5	140006	194663	227779	139414	23889.5	22205.2	33830.3	27035.3	112564	89364.7
A0A0C4DH35	IGHV3-35	Probable non-functional immunoglobulin heavy variable 3-35	A0A0C4DH35	HV335_HUMAN	external side of plasma membrane,immunoglobulin complex, circulating,blood microparticle	phagocytosis, recognition,phagocytosis, engulfment,complement activation, classical pathway,defense response to bacterium,innate immune response,B cell receptor signaling pathway,positive regulation of B cell activation	antigen binding,immunoglobulin receptor binding	NA	104731	40115	125448	207577	52258.6	23240.4	24700.1	7078	10361.4	40459.6	46826.7	30993.6	39945.7	33184.8	65055.9	128360	66829.4	60593.3	27081.3	9551.28	10570.6	26726.7	20200	39598.8
A0A0B4J1Y9	IGHV3-72	Immunoglobulin heavy variable 3-72	A0A0B4J1Y9	HV372_HUMAN	external side of plasma membrane,immunoglobulin complex, circulating,blood microparticle	phagocytosis, recognition,phagocytosis, engulfment,complement activation, classical pathway,defense response to bacterium,innate immune response,B cell receptor signaling pathway,positive regulation of B cell activation	antigen binding,immunoglobulin receptor binding	111826	283765	184765	1.49235e+06	1.11433e+06	205979	157231	113058	52502.7	229910	400795	312556	452255	347544	357126	675541	824502	521379	431564	70465.8	46148.1	119689	121235	313376	242002
A0A0B4J2D5;P0DPI2	GATD3B;GATD3	Putative glutamine amidotransferase-like class 1 domain-containing protein 3B, mitochondrial;Glutamine amidotransferase-like class 1 domain-containing protein 3, mitochondrial	A0A0B4J2D5;P0DPI2	GAL3B_HUMAN;GAL3A_HUMAN	;	;	;	NA	NA	NA	NA	NA	NA	NA	NA	52341.4	9407.18	NA	NA	NA	NA	NA	NA	NA	NA	NA	7188.27	28891.7	3205.43	NA	NA	NA
A0A0B4J1Y8	IGLV9-49	Immunoglobulin lambda variable 9-49	A0A0B4J1Y8	LV949_HUMAN	extracellular space,plasma membrane	adaptive immune response,immunoglobulin production,immune response	antigen binding	122959	290089	305591	1.01848e+06	648790	181962	159067	119369	53249.2	115481	338097	159369	314892	130404	235772	377565	455671	307028	305476	14243.9	50414.7	54721.7	57479	201073	177525
A0A0B4J1X5	IGHV3-74	Immunoglobulin heavy variable 3-74	A0A0B4J1X5	HV374_HUMAN	external side of plasma membrane,immunoglobulin complex, circulating,blood microparticle	phagocytosis, recognition,phagocytosis, engulfment,complement activation, classical pathway,defense response to bacterium,innate immune response,B cell receptor signaling pathway,positive regulation of B cell activation	antigen binding,immunoglobulin receptor binding	267329	782128	1593838	5030224	4735151	1.24169e+06	687766	476550	641423	1.46097e+06	1380815	1.39946e+06	1.97185e+06	1482779	1.25439e+06	2.05441e+06	3.27939e+06	2.10156e+06	1.71944e+06	844493	468083	508313	888570	1.17877e+06	805227
A0A0B4J1V0	IGHV3-15	Immunoglobulin heavy variable 3-15	A0A0B4J1V0	HV315_HUMAN	external side of plasma membrane,immunoglobulin complex, circulating,blood microparticle	phagocytosis, recognition,phagocytosis, engulfment,complement activation, classical pathway,defense response to bacterium,innate immune response,B cell receptor signaling pathway,positive regulation of B cell activation	antigen binding,immunoglobulin receptor binding	36591.7	93955.5	176978	900780	490226	131907	97011.6	67745.1	61042.2	120748	256456	178647	302569	121326	166752	381250	491103	262856	233018	47352.1	55591.8	81790.5	60718.5	167389	150644
A0A0B4J1V2	IGHV2-26	Immunoglobulin heavy variable 2-26	A0A0B4J1V2	HV226_HUMAN	external side of plasma membrane,immunoglobulin complex, circulating,blood microparticle	phagocytosis, recognition,phagocytosis, engulfment,complement activation, classical pathway,defense response to bacterium,innate immune response,B cell receptor signaling pathway,positive regulation of B cell activation	antigen binding,immunoglobulin receptor binding	28392.3	42051.9	79877.6	376899	170569	41328.6	39978	23220	8412.73	37333.4	89352.2	56074.3	135460	52628.6	52192.6	186712	183880	128192	99280.5	33353.9	10924.8	13786.1	40783	107462	59078.3
A0A0J9YX35	IGHV3-64D	Immunoglobulin heavy variable 3-64D	A0A0J9YX35	HV64D_HUMAN	extracellular region,plasma membrane,immunoglobulin complex, circulating,external side of plasma membrane,blood microparticle	adaptive immune response,complement activation, classical pathway,innate immune response,positive regulation of B cell activation,defense response to bacterium,phagocytosis, engulfment,B cell receptor signaling pathway,phagocytosis, recognition	antigen binding,immunoglobulin receptor binding	7143.94	83324.6	277850	713846	556216	229892	227071	145849	36569.9	92818	200155	190512	378759	294137	177314	342439	383370	417974	323876	41423.4	31623.8	90428.5	60919.6	262641	253801
A0M8Q6	IGLC7	Immunoglobulin lambda constant 7	A0M8Q6	IGLC7_HUMAN	extracellular region,plasma membrane,external side of plasma membrane,immunoglobulin complex, circulating,blood microparticle	proteolysis,receptor-mediated endocytosis,phagocytosis, recognition,phagocytosis, engulfment,complement activation,complement activation, classical pathway,regulation of complement activation,Fc-epsilon receptor signaling pathway,Fc-gamma receptor signaling pathway involved in phagocytosis,defense response to bacterium,innate immune response,regulation of immune response,B cell receptor signaling…	antigen binding,serine-type endopeptidase activity,immunoglobulin receptor binding	45753	65391.3	25514.7	212779	298782	73839.6	40363.1	34951	13196.6	35710.8	57462.9	51098.4	85679.6	54956.2	16450	91789.5	202442	95173.4	108424	24929.2	18591.9	25157.5	13186.8	35467	48856.6
A2RUS2	DENND3	DENN domain-containing protein 3	A2RUS2	DEND3_HUMAN	cytosol	endosome to lysosome transport,cellular protein catabolic process,regulation of molecular function	Rab guanyl-nucleotide exchange factor activity	NA	NA	NA	NA	NA	NA	NA	NA	12637.9	1615.11	NA	NA	NA	NA	NA	NA	NA	NA	NA	NA	7419.66	5326.85	NA	NA	NA
A4D1P6	WDR91	WD repeat-containing protein 91	A4D1P6	WDR91_HUMAN	cytosol,extrinsic component of endosome membrane,early endosome membrane,late endosome membrane	regulation of phosphatidylinositol 3-kinase activity,early endosome to late endosome transport,regulation of cellular protein catabolic process,ubiquitin-dependent protein catabolic process	protein binding,phosphatidylinositol 3-kinase regulator activity	NA	NA	NA	NA	NA	NA	NA	NA	22078	16936.4	NA	NA	NA	NA	25691.7	NA	NA	NA	NA	5690.38	3752.31	1920.53	5409.81	NA	NA
A6ND36	FAM83G	Protein FAM83G	A6ND36	FA83G_HUMAN	nucleus,cytosol	BMP signaling pathway	protein binding	NA	NA	NA	NA	NA	NA	NA	NA	7459.35	NA	NA	NA	NA	NA	NA	NA	NA	NA	NA	42376.3	NA	NA	NA	NA	NA
A6NFX1	MFSD2B	Sphingosine-1-phosphate transporter MFSD2B	A6NFX1	MFS2B_HUMAN	integral component of plasma membrane	lipid transport	sphingolipid transporter activity	NA	NA	NA	NA	NA	NA	NA	NA	49885.7	18121.8	NA	NA	NA	NA	NA	NA	NA	NA	NA	115443	32153	4986.84	NA	NA	NA
A6NMZ7	COL6A6	Collagen alpha-6(VI) chain	A6NMZ7	CO6A6_HUMAN	extracellular region,proteinaceous extracellular matrix,collagen trimer,extracellular matrix	cell adhesion,collagen catabolic process		15540	NA	NA	110693	NA	NA	NA	NA	37080.9	29423	NA	NA	NA	NA	144414	87800.8	NA	NA	NA	NA	56720.2	24143.2	7285.95	NA	NA
A8K2U0	A2ML1	Alpha-2-macroglobulin-like protein 1	A8K2U0	A2ML1_HUMAN	extracellular space,extracellular exosome	negative regulation of endopeptidase activity,regulation of endopeptidase activity	serine-type endopeptidase inhibitor activity,peptidase inhibitor activity	NA	NA	101207	600309	92358	31323.5	133849	44751	32018	54329.3	49798.7	58680.7	NA	75612.7	321459	229752	79974.5	155436	7485.37	501621	24196.5	28489.4	47567	26504.7	190872
B0I1T2	MYO1G	Unconventional myosin-Ig	B0I1T2	MYO1G_HUMAN	phagocytic cup,plasma membrane,microvillus,membrane,myosin complex,lamellipodium,filopodium,leading edge membrane,extracellular exosome	T cell mediated immunity,exocytosis,microtubule-based movement,cell-substrate adhesion,Fc-gamma receptor signaling pathway involved in phagocytosis,cell gliding,T cell migration	microtubule motor activity,actin binding,calmodulin binding,ATP binding,phosphatidylinositol-4,5-bisphosphate binding,phosphatidylinositol-3,4,5-trisphosphate binding,microtubule binding,phosphatidylinositol-3,4-bisphosphate binding	NA	NA	NA	NA	NA	NA	NA	NA	17680.4	11389.4	NA	NA	NA	NA	58149.6	947.2	NA	NA	NA	3977.66	16400	11548.5	NA	NA	NA
B2RUZ4	SMIM1	Small integral membrane protein 1	B2RUZ4	SMIM1_HUMAN	plasma membrane,integral component of membrane,extracellular exosome	nucleate erythrocyte development		22980.9	NA	NA	12586.8	NA	NA	NA	NA	111805	65345.1	6759.45	NA	NA	NA	29996.8	9535.24	NA	NA	NA	13940.6	14772.8	5996.89	4403.46	732.855	NA
B5ME19;Q99613	EIF3CL;EIF3C	Eukaryotic translation initiation factor 3 subunit C-like protein;Eukaryotic translation initiation factor 3 subunit C	B5ME19;Q99613	EIFCL_HUMAN;EIF3C_HUMAN	eukaryotic translation initiation factor 3 complex;cytosol,eukaryotic translation initiation factor 3 complex	translational initiation;translational initiation,positive regulation of translation,positive regulation of mRNA binding	translation initiation factor binding,translation initiation factor activity;RNA binding,protein binding,translation initiation factor binding,translation initiation factor activity	NA	NA	NA	NA	NA	NA	NA	NA	5556.31	764.799	NA	NA	NA	NA	735.425	NA	NA	NA	NA	86642.3	4147.96	2158.78	1918.9	NA	NA
E9PAV3;Q13765	NACA	Nascent polypeptide-associated complex subunit alpha, muscle-specific form;Nascent polypeptide-associated complex subunit alpha	E9PAV3;Q13765	NACAM_HUMAN;NACA_HUMAN	nucleus,nascent polypeptide-associated complex;	transcription, DNA-templated,regulation of transcription, DNA-templated;	DNA binding;	NA	NA	NA	NA	NA	NA	NA	NA	31671.4	6773.53	NA	NA	NA	NA	3029.91	NA	NA	NA	NA	253843	11986.3	6054.44	NA	NA	NA
O00139	KIF2A	Kinesin-like protein KIF2A	O00139	KIF2A_HUMAN	nucleus,nucleolus,cytoplasm,centrosome,centriole,cytosol,kinesin complex,membrane,nuclear body,sperm principal piece,Requires Ontology,spindle pole,microtubule,spindle microtubule,spindle	microtubule cytoskeleton organization,retrograde vesicle-mediated transport, Golgi to ER,microtubule-based movement,microtubule depolymerization,mitotic spindle organization,sister chromatid cohesion,nervous system development,antigen processing and presentation of exogenous peptide antigen via MHC class II,cell differentiation,regulation of cell migration,cell division,mitotic spindle assembly	motor activity,microtubule motor activity,protein binding,ATP binding,microtubule binding,ATPase activity	NA	NA	NA	17372	NA	NA	NA	NA	239395	67034	4304.92	NA	NA	NA	31545	12796.3	NA	NA	NA	27220	60303.5	21663.5	20216.4	12776.7	NA
O00148;Q13838	DDX39A;DDX39B	ATP-dependent RNA helicase DDX39A;Spliceosome RNA helicase DDX39B	O00148;Q13838	DX39A_HUMAN;DX39B_HUMAN	nucleus,nucleoplasm,spliceosomal complex,nucleolus,membrane,nuclear speck,cytoplasm;transcription export complex,nucleus,nucleoplasm,spliceosomal complex,nucleolus,nuclear matrix,nuclear speck,U4 snRNP,U6 snRNP,cytoplasm	mRNA splicing, via spliceosome,termination of RNA polymerase II transcription,RNA export from nucleus,mRNA export from nucleus,cellular response to DNA damage stimulus,regulation of gene expression,RNA secondary structure unwinding,mRNA 3'-end processing;spliceosomal complex assembly,mRNA splicing, via spliceosome,liver development,termination of RNA polymerase II transcription,RNA export from nu…	RNA binding,ATP-dependent RNA helicase activity,protein binding,ATP binding,ATPase activity,identical protein binding;RNA binding,ATP-dependent RNA helicase activity,protein binding,ATP binding,RNA-dependent ATPase activity,ATPase activity,U6 snRNA binding,U4 snRNA binding,identical protein binding,ATP-dependent protein binding	NA	NA	NA	NA	NA	NA	NA	NA	786.947	124.037	NA	NA	NA	NA	NA	138.466	3733.53	NA	NA	24540.3	NA	NA	NA	636.144	NA
O00151	PDLIM1	PDZ and LIM domain protein 1	O00151	PDLI1_HUMAN	transcription factor complex,cytoskeleton,cell-cell adherens junction,focal adhesion,Z disc	response to hypoxia,regulation of transcription, DNA-templated,response to oxidative stress,cell-cell adhesion	transcription coactivator activity,metal ion binding,cadherin binding involved in cell-cell adhesion	NA	NA	21514.8	26380.4	10214.9	NA	2607.77	NA	489641	222684	21470.9	NA	NA	NA	45257	5641.52	23793.5	9838.51	NA	46816.8	47785.9	13561.1	6148.19	11135.1	15294.4
O00159	MYO1C	Unconventional myosin-Ic	O00159	MYO1C_HUMAN	nuclear pore,nucleoplasm,nucleolus,cytoplasm,cytosol,plasma membrane,microvillus,brush border,basal plasma membrane,membrane,lateral plasma membrane,unconventional myosin complex,nuclear body,cytoplasmic vesicle membrane,filamentous actin,ruffle membrane,membrane raft,phagocytic vesicle,stereocilium membrane,extracellular exosome,stress fiber	protein targeting,protein targeting to membrane,microtubule-based movement,vesicle transport along actin filament,positive regulation of cell migration,positive regulation of actin filament polymerization,positive regulation of cell migration by vascular endothelial growth factor signaling pathway,Fc-gamma receptor signaling pathway involved in phagocytosis,positive regulation of gene expression,…	microfilament motor activity,microtubule motor activity,receptor binding,protein binding,calmodulin binding,ATP binding,microtubule binding,protein C-terminus binding,Ral GTPase binding,actin-dependent ATPase activity,actin filament binding	NA	NA	NA	NA	NA	NA	NA	NA	48521.3	13777.9	1405.6	NA	NA	NA	8853.45	NA	NA	NA	NA	40461.6	24341.6	6720.52	982.336	19871.4	NA
O00187	MASP2	Mannan-binding lectin serine protease 2	O00187	MASP2_HUMAN	extracellular region,extracellular space,extracellular exosome	complement activation, lectin pathway,proteolysis,complement activation,complement activation, classical pathway	complement component C4b binding,serine-type endopeptidase activity,calcium ion binding,protein binding,peptidase activity,calcium-dependent protein binding	42675.8	118103	74335.5	296148	174379	63607.6	78179.5	68874.7	34476.5	59209.2	80881.6	38496.5	130223	78393.9	79000.4	86038.1	140356	144991	152232	8163.24	23402.8	26409.3	27124.5	71230.5	77279.3
O00231	PSMD11	26S proteasome non-ATPase regulatory subunit 11	O00231	PSD11_HUMAN	proteasome complex,extracellular region,nucleus,nucleoplasm,cytosol,proteasome regulatory particle, lid subcomplex,membrane,proteasome accessory complex,secretory granule lumen,extracellular exosome,ficolin-1-rich granule lumen	MAPK cascade,protein polyubiquitination,stimulatory C-type lectin receptor signaling pathway,antigen processing and presentation of exogenous peptide antigen via MHC class I, TAP-dependent,ubiquitin-dependent protein catabolic process,regulation of cellular amino acid metabolic process,negative regulation of G2/M transition of mitotic cell cycle,protein deubiquitination,anaphase-promoting complex…	structural molecule activity,protein binding	346370	18710.8	NA	NA	NA	NA	NA	NA	73249.8	4447.86	8408.98	NA	NA	NA	13030.7	NA	NA	NA	NA	160924	38716.2	12147.1	3145.72	NA	NA
O00232	PSMD12	26S proteasome non-ATPase regulatory subunit 12	O00232	PSD12_HUMAN	proteasome complex,extracellular region,nucleoplasm,cytoplasm,cytosol,proteasome regulatory particle,proteasome regulatory particle, lid subcomplex,membrane,proteasome accessory complex,nuclear proteasome complex,secretory granule lumen,extracellular exosome,ficolin-1-rich granule lumen	MAPK cascade,protein polyubiquitination,stimulatory C-type lectin receptor signaling pathway,antigen processing and presentation of exogenous peptide antigen via MHC class I, TAP-dependent,regulation of cellular amino acid metabolic process,negative regulation of G2/M transition of mitotic cell cycle,protein deubiquitination,anaphase-promoting complex-dependent catabolic process,SCF-dependent pro…	protein binding	NA	NA	NA	NA	NA	NA	NA	NA	32169	18040	NA	NA	NA	NA	1453.18	NA	NA	NA	NA	66873.1	12221.7	10024.8	NA	NA	NA
O00264	PGRMC1	Membrane-associated progesterone receptor component 1	O00264	PGRC1_HUMAN	endoplasmic reticulum,plasma membrane,integral component of plasma membrane,membrane,smooth endoplasmic reticulum membrane,specific granule membrane,neuron projection,neuronal cell body,cell body,synapse,extracellular exosome,Requires Ontology,endomembrane system	neutrophil degranulation	steroid binding,protein binding,heme binding	NA	NA	NA	NA	NA	NA	NA	9418.28	231580	111095	5934.17	NA	NA	NA	NA	NA	NA	NA	NA	32388.4	180734	20042.2	12545.4	NA	NA
O00299	CLIC1	Chloride intracellular channel protein 1	O00299	CLIC1_HUMAN	extracellular space,nucleus,nuclear envelope,cytoplasm,mitochondrion,plasma membrane,brush border,membrane,nuclear membrane,vesicle,chloride channel complex,perinuclear region of cytoplasm,extracellular exosome,blood microparticle	chloride transport,signal transduction,regulation of ion transmembrane transport,positive regulation of osteoblast differentiation,regulation of cell cycle,regulation of mitochondrial membrane potential,platelet aggregation,chloride transmembrane transport,glutathione metabolic process	voltage-gated ion channel activity,chloride channel activity,protein binding,cadherin binding,glutathione transferase activity	NA	NA	56183.7	168242	16005.9	1536.57	NA	NA	511902	303871	36127.4	2203.63	NA	NA	335573	66662.3	54939.7	NA	NA	208372	95316.1	53405.7	12761.9	15983.7	8262.57
O00303	EIF3F	Eukaryotic translation initiation factor 3 subunit F	O00303	EIF3F_HUMAN	cytosol,eukaryotic translation initiation factor 3 complex,membrane,eukaryotic translation initiation factor 3 complex, eIF3m	translational initiation,protein deubiquitination,IRES-dependent viral translational initiation	translation initiation factor activity,thiol-dependent ubiquitin-specific protease activity,protein binding,translation initiation factor binding	NA	NA	NA	NA	NA	NA	NA	NA	9366.04	2598.49	NA	NA	NA	NA	NA	NA	NA	NA	NA	131951	2364.29	3065.46	NA	NA	NA
O00391	QSOX1	Sulfhydryl oxidase 1	O00391	QSOX1_HUMAN	extracellular region,extracellular space,endoplasmic reticulum lumen,Golgi apparatus,integral component of Golgi membrane,platelet alpha granule lumen,specific granule lumen,intracellular membrane-bounded organelle,intercellular bridge,extracellular exosome,tertiary granule lumen	platelet degranulation,negative regulation of macroautophagy,neutrophil degranulation,post-translational protein modification,cellular protein metabolic process,cell redox homeostasis,oxidation-reduction process,protein folding	protein disulfide isomerase activity,flavin-linked sulfhydryl oxidase activity	29440.7	102973	56255.4	84052	28142	8078.09	NA	NA	47281.7	69055.1	28450.8	7734.71	8885.47	9126.51	79668.8	39316.3	20792.3	18238.7	NA	249049	43846.2	27732.3	14430.9	26130.1	15799.7
O00410	IPO5	Importin-5	O00410	IPO5_HUMAN	nucleus,nuclear pore,nucleolus,cytoplasm,membrane,nuclear membrane,nuclear periphery	protein import into nucleus, translocation,NLS-bearing protein import into nucleus,ribosomal protein import into nucleus,viral process,negative regulation of GTPase activity,positive regulation of protein import into nucleus,negative regulation of cyclin-dependent protein serine/threonine kinase activity,cellular response to amino acid stimulus	RNA binding,GTPase inhibitor activity,protein binding,nuclear localization sequence binding,Ran GTPase binding,protein transporter activity	NA	NA	NA	NA	NA	NA	NA	NA	43626.8	6025.14	901.76	NA	NA	NA	NA	NA	NA	NA	NA	36693.7	22367.4	6279.8	NA	NA	NA
O00429	DNM1L	Dynamin-1-like protein	O00429	DNM1L_HUMAN	Golgi membrane,cytoplasm,mitochondrion,mitochondrial outer membrane,peroxisome,endoplasmic reticulum,endoplasmic reticulum membrane,Golgi apparatus,cytosol,brush border,clathrin-coated pit,membrane,cell junction,synaptic vesicle membrane,macromolecular complex,intracellular membrane-bounded organelle,perinuclear region of cytoplasm,postsynapse,microtubule,mitochondrion-derived vesicle,mitochondri…	mitochondrial fission,release of cytochrome c from mitochondria,dynamin family protein polymerization involved in mitochondrial fission,endocytosis,mitochondrion organization,negative regulation of mitochondrial fusion,regulation of mitochondrion organization,peroxisome fission,regulation of protein oligomerization,synaptic vesicle recycling via endosome,positive regulation of apoptotic process,p…	GTPase activity,GTPase activator activity,protein binding,GTP binding,microtubule binding,lipid binding,Rab GTPase binding,clathrin binding,GTP-dependent protein binding,ubiquitin protein ligase binding,protein homodimerization activity,BH2 domain binding	NA	NA	24573.9	25225.8	NA	NA	2.32713e+06	NA	248949	110730	11540.5	NA	NA	NA	20333.9	NA	NA	NA	NA	111914	106740	10371.5	13827.5	NA	NA
O00487	PSMD14	26S proteasome non-ATPase regulatory subunit 14	O00487	PSDE_HUMAN	proteasome complex,extracellular region,nucleus,nucleoplasm,cytosol,proteasome regulatory particle, lid subcomplex,proteasome accessory complex,cytosolic proteasome complex,secretory granule lumen,extracellular exosome,ficolin-1-rich granule lumen	MAPK cascade,protein polyubiquitination,double-strand break repair via homologous recombination,stimulatory C-type lectin receptor signaling pathway,antigen processing and presentation of exogenous peptide antigen via MHC class I, TAP-dependent,double-strand break repair via nonhomologous end joining,ubiquitin-dependent protein catabolic process,regulation of cellular amino acid metabolic process…	protein binding,metallopeptidase activity,thiol-dependent ubiquitinyl hydrolase activity,metal ion binding,endopeptidase activator activity,Lys63-specific deubiquitinase activity,proteasome binding	NA	NA	NA	NA	NA	NA	NA	NA	111653	29542.8	9166.6	NA	NA	NA	9777.33	NA	NA	NA	NA	267609	62329.9	16432.1	8563.49	NA	NA
O00515	LAD1	Ladinin-1	O00515	LAD1_HUMAN	basement membrane,actin cytoskeleton,extracellular exosome		structural molecule activity,cadherin binding	NA	NA	NA	NA	NA	NA	NA	NA	NA	NA	NA	NA	NA	NA	NA	NA	NA	NA	NA	43867.5	NA	NA	NA	NA	NA
O00571	DDX3X	ATP-dependent RNA helicase DDX3X	O00571	DDX3X_HUMAN	extracellular region,nucleus,nucleolus,cytoplasm,mitochondrial outer membrane,cytosol,cytoplasmic stress granule,nuclear speck,secretory granule lumen,extracellular exosome,ficolin-1-rich granule lumen,eukaryotic translation initiation factor 3 complex,cytosolic small ribosomal subunit,cytoplasmic ribonucleoprotein granule	transcription, DNA-templated,translational initiation,chromosome segregation,extrinsic apoptotic signaling pathway via death domain receptors,response to virus,RNA secondary structure unwinding,positive regulation of gene expression,viral process,Wnt signaling pathway,negative regulation of translation,positive regulation of cell growth,negative regulation of cell growth,negative regulation of pr…	DNA binding,RNA binding,GTPase activity,ATP-dependent DNA helicase activity,ATP-dependent RNA helicase activity,protein binding,ATP binding,transcription factor binding,poly(A) binding,eukaryotic initiation factor 4E binding,ATPase activity,nucleoside-triphosphatase activity,translation initiation factor binding,RNA strand annealing activity,RNA stem-loop binding,ribosomal small subunit binding,C…	NA	NA	NA	208985	NA	NA	NA	NA	91281	32598.4	6236.61	5300.8	NA	5719.91	11772.2	40413.5	NA	NA	NA	340036	31261.1	13395.5	2474.76	7597.34	NA
O00592	PODXL	Podocalyxin	O00592	PODXL_HUMAN	ruffle,extracellular space,nucleolus,cytoplasm,microtubule organizing center,plasma membrane,integral component of plasma membrane,apical plasma membrane,lamellipodium,filopodium,microvillus membrane,slit diaphragm,intracellular membrane-bounded organelle,membrane raft,extracellular exosome	cell adhesion,negative regulation of cell adhesion,cell migration,negative regulation of cell-cell adhesion,positive regulation of cell migration,regulation of microvillus assembly,positive regulation of cell-cell adhesion mediated by integrin,glomerular visceral epithelial cell development,epithelial tube formation	protein binding	NA	NA	NA	73029	NA	NA	NA	NA	38594.4	24504.7	674.957	NA	NA	NA	104923	31490.5	NA	NA	NA	39626.1	28709.5	10200.3	5835.41	NA	NA
O00602	FCN1	Ficolin-1	O00602	FCN1_HUMAN	extracellular region,collagen trimer,extrinsic component of external side of plasma membrane,secretory granule lumen,ficolin-1-rich granule lumen	complement activation, lectin pathway,cell surface pattern recognition receptor signaling pathway,proteolysis,complement activation,G-protein coupled receptor signaling pathway,protein localization to cell surface,neutrophil degranulation,recognition of apoptotic cell,negative regulation of viral entry into host cell,positive regulation of interleukin-8 secretion	G-protein coupled receptor binding,serine-type endopeptidase activity,protein binding,signaling pattern recognition receptor activity,carbohydrate binding,sialic acid binding,metal ion binding	NA	NA	58790.2	243157	81054.2	11445.8	17227.5	9933.62	5502.6	18859.5	67714.4	13314	45719.8	NA	71281.2	122429	57665	44905.1	35939.3	NA	3785	5245.95	3007.54	10750.9	17544
O00743	PPP6C	Serine/threonine-protein phosphatase 6 catalytic subunit	O00743	PPP6_HUMAN	Golgi membrane,mitochondrion,cytosol	G1/S transition of mitotic cell cycle,protein dephosphorylation,innate immune response,COPII vesicle coating	protein serine/threonine phosphatase activity,protein binding,metal ion binding	NA	NA	NA	NA	NA	NA	NA	NA	29969.6	10278.6	NA	NA	NA	NA	25078.4	NA	NA	NA	NA	19827.8	8163.83	27707.2	1280.15	NA	NA
O14672	ADAM10	Disintegrin and metalloproteinase domain-containing protein 10	O14672	ADA10_HUMAN	Golgi membrane,nucleus,cytoplasm,endoplasmic reticulum lumen,Golgi apparatus,Golgi-associated vesicle,plasma membrane,focal adhesion,cell surface,postsynaptic density,membrane,integral component of membrane,specific granule membrane,extracellular exosome,tertiary granule membrane,perinuclear endoplasmic reticulum,tetraspanin-enriched microdomain	in utero embryonic development,protein phosphorylation,membrane protein ectodomain proteolysis,negative regulation of cell adhesion,Notch signaling pathway,Notch receptor processing,integrin-mediated signaling pathway,cell-cell signaling,positive regulation of cell proliferation,positive regulation of T cell chemotaxis,protein processing,extracellular matrix disassembly,positive regulation of cel…	endopeptidase activity,metalloendopeptidase activity,receptor binding,integrin binding,protein binding,metallopeptidase activity,SH3 domain binding,protein kinase binding,protein homodimerization activity,metal ion binding	NA	170782	NA	134014	15389.8	NA	NA	NA	254731	114153	17595.4	NA	NA	NA	58483.5	57005.3	36406.1	NA	NA	25899.6	61265.5	79875.4	6741.46	9136.17	NA
P07237	P4HB	Protein disulfide-isomerase	P07237	PDIA1_HUMAN	extracellular region,endoplasmic reticulum,endoplasmic reticulum lumen,endoplasmic reticulum-Golgi intermediate compartment,focal adhesion,external side of plasma membrane,procollagen-proline 4-dioxygenase complex,endoplasmic reticulum chaperone complex,melanosome,extracellular exosome	protein folding,peptidyl-proline hydroxylation to 4-hydroxy-L-proline,chylomicron assembly,very-low-density lipoprotein particle assembly,cellular response to oxidative stress,response to endoplasmic reticulum stress,interleukin-12-mediated signaling pathway,interleukin-23-mediated signaling pathway,post-translational protein modification,cellular protein metabolic process,cell redox homeostasis,…	RNA binding,protein disulfide isomerase activity,integrin binding,protein binding,peptide disulfide oxidoreductase activity,enzyme binding,protein heterodimerization activity,procollagen-proline 4-dioxygenase activity,peptidyl-proline 4-dioxygenase activity	43325.7	NA	58196.2	40297.6	10138	NA	NA	3674.82	538506	172285	32311.6	NA	NA	6968.48	46804.1	24121.5	1060.28	NA	105129	214800	50789.7	26911.9	8204.18	11367.6	13074
P01717	IGLV3-25	Immunoglobulin lambda variable 3-25	P01717	LV325_HUMAN	extracellular region,plasma membrane,extracellular exosome,blood microparticle	proteolysis,receptor-mediated endocytosis,immune response,complement activation,complement activation, classical pathway,regulation of complement activation,Fc-epsilon receptor signaling pathway,Fc-gamma receptor signaling pathway involved in phagocytosis,regulation of immune response,leukocyte migration	antigen binding,serine-type endopeptidase activity	162898	402617	481964	1.04608e+06	645097	153528	148604	145047	192421	163111	361808	151991	346487	120265	231125	360789	443063	256497	254393	119325	171712	152887	65605.4	191520	197189
P01721	IGLV6-57	Immunoglobulin lambda variable 6-57	P01721	LV657_HUMAN	extracellular region,plasma membrane,extracellular exosome	proteolysis,receptor-mediated endocytosis,immune response,complement activation,complement activation, classical pathway,regulation of complement activation,Fc-epsilon receptor signaling pathway,Fc-gamma receptor signaling pathway involved in phagocytosis,regulation of immune response,leukocyte migration	antigen binding,serine-type endopeptidase activity	38219.9	50470.8	66946.2	170653	45167.9	13231.3	27900.6	16083.6	8247.64	13894.7	87224.2	22217	35699.6	NA	16570.1	68962.7	35735.9	57283	55971.2	NA	5622.15	9875.2	NA	47962.2	37818.9
P09104	ENO2	Gamma-enolase	P09104	ENOG_HUMAN	phosphopyruvate hydratase complex,photoreceptor inner segment,extracellular space,cytosol,plasma membrane,membrane,perikaryon,myelin sheath,extracellular exosome	gluconeogenesis,glycolytic process,canonical glycolysis	magnesium ion binding,phosphopyruvate hydratase activity,protein binding	NA	NA	NA	NA	NA	NA	NA	NA	28072.3	13892.7	NA	NA	NA	NA	11740.4	NA	NA	NA	NA	11608	14329.4	9656.04	NA	NA	NA
P08195	SLC3A2	4F2 cell-surface antigen heavy chain	P08195	4F2_HUMAN	nucleus,cytosol,plasma membrane,cell surface,membrane,integral component of membrane,apical plasma membrane,melanosome,extracellular exosome	carbohydrate metabolic process,calcium ion transport,amino acid transport,tryptophan transport,cell growth,sodium ion transmembrane transport,response to exogenous dsRNA,leukocyte migration,L-alpha-amino acid transmembrane transport,L-leucine import into cell	RNA binding,double-stranded RNA binding,catalytic activity,calcium:sodium antiporter activity,protein binding,neutral amino acid transmembrane transporter activity,cadherin binding	NA	NA	NA	15613.5	NA	NA	NA	NA	29190	28173.3	4402.2	NA	NA	NA	74402	44119.2	31792.8	NA	NA	12385.1	21855.4	9689.74	902.456	25095.3	NA
O43240	KLK10	Kallikrein-10	O43240	KLK10_HUMAN	extracellular region,secretory granule	proteolysis,cell cycle	serine-type endopeptidase activity,serine-type peptidase activity	NA	NA	NA	NA	NA	NA	NA	NA	NA	NA	NA	NA	NA	NA	3850.5	1495.44	NA	NA	NA	167033	NA	NA	2117.47	NA	NA
P06276	BCHE	Cholinesterase	P06276	CHLE_HUMAN	extracellular region,nuclear envelope lumen,endoplasmic reticulum lumen,membrane,blood microparticle	learning,negative regulation of cell proliferation,neuroblast differentiation,choline metabolic process,response to alkaloid,cocaine metabolic process,negative regulation of synaptic transmission,response to glucocorticoid,response to folic acid	beta-amyloid binding,catalytic activity,acetylcholinesterase activity,cholinesterase activity,hydrolase activity, acting on ester bonds,enzyme binding,choline binding,identical protein binding	74969.6	174397	274291	8870.67	65657.3	96778.3	308414	375249	10880.2	7164.14	12993.7	26780.3	183477	291401	4092.52	2631.48	33975	111813	350161	11477.2	3555.24	2462.55	14968.2	75206.7	137209
P01023	A2M	Alpha-2-macroglobulin	P01023	A2MG_HUMAN	extracellular region,cytosol,platelet alpha granule lumen,extracellular exosome,blood microparticle	negative regulation of complement activation, lectin pathway,platelet degranulation,blood coagulation, intrinsic pathway,negative regulation of endopeptidase activity,extracellular matrix disassembly,positive regulation of GTPase activity,stem cell differentiation,regulation of small GTPase mediated signal transduction	protease binding,serine-type endopeptidase inhibitor activity,GTPase activator activity,receptor binding,protein binding,growth factor binding,enzyme binding,interleukin-8 binding,interleukin-1 binding,tumor necrosis factor binding,calcium-dependent protein binding	2.69204e+06	4672897	28158516	15743211	54170752	34497304	45350384	38870800	490766	1.02996e+06	8683768	16411170	55452796	51898620	642415	4.87996e+06	26940878	43044296	61994268	639252	270629	1.10739e+06	4.10508e+06	17797318	21488626
P08311	CTSG	Cathepsin G	P08311	CATG_HUMAN	extracellular region,extracellular space,nucleus,plasma membrane,cell surface,cytoplasmic stress granule,secretory granule,extracellular matrix,azurophil granule lumen,extracellular exosome,intracellular membrane-bounded organelle,cytoplasm	angiotensin maturation,protein phosphorylation,proteolysis,immune response,antimicrobial humoral response,antibacterial humoral response,extracellular matrix disassembly,neutrophil degranulation,negative regulation of growth of symbiont in host,cellular protein metabolic process,positive regulation of immune response,defense response to Gram-negative bacterium,defense response to fungus,neutrophi…	serine-type endopeptidase activity,protein binding,heparin binding,peptidase activity,serine-type peptidase activity	NA	NA	NA	18212.1	NA	NA	1071.77	2543.29	56862	112031	15231.7	NA	NA	NA	1969.2	NA	NA	NA	NA	67218.5	4144.86	58383.2	17920.6	NA	NA
P08519	LPA	Apolipoprotein(a)	P08519	APOA_HUMAN	extracellular region,plasma lipoprotein particle	proteolysis,lipid metabolic process,lipid transport,blood circulation,negative regulation of endopeptidase activity,low-density lipoprotein particle remodeling	fibronectin binding,serine-type endopeptidase activity,endopeptidase inhibitor activity,protein binding,heparin binding,apolipoprotein binding	19027.1	139743	10777.4	775902	384385	50510.3	19017.8	7625.97	120915	202061	255148	71964.7	86249.9	25862.7	168723	165995	118752	50705.1	33058.5	53621.7	96435.9	84311.1	56525	89530.2	47683.4
P09669	COX6C	Cytochrome c oxidase subunit 6C	P09669	COX6C_HUMAN	mitochondrion,mitochondrial inner membrane,integral component of membrane	generation of precursor metabolites and energy,mitochondrial electron transport, cytochrome c to oxygen,hydrogen ion transmembrane transport	cytochrome-c oxidase activity	NA	NA	NA	NA	NA	NA	NA	NA	14327.9	47423.5	NA	NA	NA	NA	NA	NA	NA	NA	NA	155232	8822.52	6945.68	NA	NA	NA
O14684	PTGES	Prostaglandin E synthase	O14684	PTGES_HUMAN	nuclear envelope lumen,endoplasmic reticulum membrane,membrane,integral component of membrane,perinuclear region of cytoplasm,mitochondrion	prostaglandin biosynthetic process,acute inflammatory response,chronic inflammatory response,prostaglandin metabolic process,signal transduction,negative regulation of cell proliferation,response to organic cyclic compound,cyclooxygenase pathway,response to lipopolysaccharide,response to retinoic acid,response to cytokine,response to calcium ion,oxidation-reduction process,glutathione metabolic p…	glutathione binding,prostaglandin-E synthase activity,glutathione transferase activity	NA	NA	NA	NA	NA	NA	NA	NA	NA	NA	NA	NA	NA	NA	NA	26475	NA	NA	NA	160198	7760.17	1231.9	NA	NA	NA
O14974	PPP1R12A	Protein phosphatase 1 regulatory subunit 12A	O14974	MYPT1_HUMAN	kinetochore,nucleoplasm,centrosome,cytosol,focal adhesion,actin cytoskeleton,Z disc,A band,contractile fiber,PTW/PP1 phosphatase complex,cytoplasm	G2/M transition of mitotic cell cycle,mitotic cell cycle,protein dephosphorylation,centrosome cycle,signal transduction,regulation of cell adhesion,regulation of myosin-light-chain-phosphatase activity,positive regulation of myosin-light-chain-phosphatase activity,cellular response to drug,negative regulation of catalytic activity,positive regulation of transcription from RNA polymerase II promot…	enzyme inhibitor activity,signal transducer activity,protein binding,phosphatase regulator activity,protein kinase binding,14-3-3 protein binding,phosphatase binding	NA	4333.55	NA	NA	NA	NA	NA	NA	70262.1	41075.7	NA	NA	NA	NA	NA	NA	NA	NA	NA	45210	31532.8	9626.88	NA	NA	NA
P02765	AHSG	Alpha-2-HS-glycoprotein	P02765	FETUA_HUMAN	extracellular region,extracellular space,endoplasmic reticulum lumen,Golgi apparatus,extracellular matrix,platelet alpha granule lumen,secretory granule lumen,extracellular exosome,blood microparticle	skeletal system development,ossification,platelet degranulation,pinocytosis,acute-phase response,negative regulation of endopeptidase activity,regulation of bone mineralization,negative regulation of bone mineralization,negative regulation of phosphorylation,neutrophil degranulation,post-translational protein modification,cellular protein metabolic process,negative regulation of insulin receptor …	endopeptidase inhibitor activity,cysteine-type endopeptidase inhibitor activity,kinase inhibitor activity	1.48629e+06	4343751	2.05024e+06	249367	54485.2	15878.8	29850.1	38005.1	184517	118339	172795	18208.9	44829.1	27982.3	165552	111629	58503.9	29742	31872.9	89330.7	164679	54921.6	15432.1	65510.5	66182.7
O15117	FYB1	FYN-binding protein 1	O15117	FYB1_HUMAN	nucleus,cytosol,plasma membrane,actin cytoskeleton,cell junction	protein phosphorylation,NLS-bearing protein import into nucleus,immune response,signal transduction,biological_process,intracellular signal transduction,T cell receptor signaling pathway,protein localization to plasma membrane	receptor binding,protein binding,lipid binding	NA	NA	NA	265226	NA	NA	NA	NA	116053	37053.1	2378.72	NA	NA	NA	22697.2	NA	NA	NA	NA	18386.1	57364	16898.1	915.251	NA	NA
P08237	PFKM	ATP-dependent 6-phosphofructokinase, muscle type	P08237	PFKAM_HUMAN	nucleus,cytosol,6-phosphofructokinase complex,apical plasma membrane,extracellular exosome,sperm principal piece	glycogen catabolic process,fructose 6-phosphate metabolic process,glycolytic process,positive regulation of insulin secretion,glucose homeostasis,positive regulation of transcription from RNA polymerase II promoter,muscle cell cellular homeostasis,carbohydrate phosphorylation,protein oligomerization,glycolytic process through fructose-6-phosphate,canonical glycolysis,glycolysis from storage polys…	6-phosphofructokinase activity,protein binding,ATP binding,protein C-terminus binding,kinase binding,identical protein binding,protein homodimerization activity,metal ion binding,fructose binding	NA	NA	NA	NA	NA	NA	NA	NA	66057.2	5603.16	NA	NA	NA	NA	4640.91	NA	NA	NA	NA	29684.9	23974.9	3267.58	NA	NA	NA
P07910	HNRNPC	Heterogeneous nuclear ribonucleoproteins C1/C2	P07910	HNRPC_HUMAN	nuclear chromatin,extracellular region,nucleus,nucleoplasm,spliceosomal complex,cytosol,actin cytoskeleton,membrane,macromolecular complex,extracellular exosome,catalytic step 2 spliceosome,telomerase holoenzyme complex	mRNA splicing, via spliceosome,osteoblast differentiation,RNA splicing,RNA metabolic process,negative regulation of telomere maintenance via telomerase,ATP-dependent chromatin remodeling,3'-UTR-mediated mRNA stabilization	RNA polymerase II core promoter proximal region sequence-specific DNA binding,RNA polymerase II distal enhancer sequence-specific DNA binding,RNA binding,mRNA 3'-UTR binding,protein binding,poly(U) RNA binding,nucleosomal DNA binding,identical protein binding,telomerase RNA binding,N6-methyladenosine-containing RNA binding,poly(A) RNA binding	NA	NA	NA	NA	NA	NA	NA	NA	1860.64	962.874	NA	NA	NA	NA	NA	NA	12727.1	NA	NA	95830.5	230.087	NA	6937.7	NA	NA
P07737	PFN1	Profilin-1	P07737	PROF1_HUMAN	nucleus,cytoplasm,cytosol,cytoskeleton,focal adhesion,cell cortex,membrane,extracellular exosome,blood microparticle	neural tube closure,regulation of transcription from RNA polymerase II promoter,positive regulation of epithelial cell migration,actin cytoskeleton organization,negative regulation of actin filament polymerization,positive regulation of actin filament polymerization,negative regulation of actin filament bundle assembly,positive regulation of actin filament bundle assembly,positive regulation of A…	adenyl-nucleotide exchange factor activity,RNA binding,actin binding,actin monomer binding,protein binding,phosphatidylinositol-4,5-bisphosphate binding,Rho GTPase binding,cadherin binding,proline-rich region binding	NA	NA	132518	113675	22918.1	1115.89	NA	NA	637151	343452	43306.6	4276.09	NA	32456.1	159926	23742	10113.7	NA	NA	194356	129269	49910.2	11551.3	27279	7905.09
O15143	ARPC1B	Actin-related protein 2/3 complex subunit 1B	O15143	ARC1B_HUMAN	cytosol,Arp2/3 protein complex,focal adhesion,actin cytoskeleton,tubulobulbar complex,extracellular exosome	response to estradiol,Arp2/3 complex-mediated actin nucleation,Fc-gamma receptor signaling pathway involved in phagocytosis,response to estrogen,ephrin receptor signaling pathway	structural constituent of cytoskeleton,protein binding,actin filament binding	424478	679930	256911	52564.6	135029	51114.9	280156	442374	651227	232394	91598.7	249841	1.38376e+06	1.47669e+06	448173	84535.2	588010	1.21639e+06	2.08738e+06	582554	424728	53995.7	42042.8	604727	719953
P09622	DLD	Dihydrolipoyl dehydrogenase, mitochondrial	P09622	DLDH_HUMAN	nucleus,nucleoplasm,mitochondrion,mitochondrial matrix,motile cilium,acrosomal matrix,myelin sheath,oxoglutarate dehydrogenase complex,pyruvate dehydrogenase complex	pyruvate metabolic process,tricarboxylic acid cycle,2-oxoglutarate metabolic process,mitochondrial electron transport, NADH to ubiquinone,proteolysis,lysine catabolic process,gastrulation,aging,branched-chain amino acid catabolic process,lipoate metabolic process,regulation of acetyl-CoA biosynthetic process from pyruvate,cellular nitrogen compound metabolic process,regulation of membrane potenti…	dihydrolipoyl dehydrogenase activity,protein binding,electron carrier activity,lipoamide binding,flavin adenine dinucleotide binding,NAD binding,pyruvate dehydrogenase (NAD+) activity	NA	NA	NA	NA	NA	NA	NA	NA	148740	44634.1	2696	NA	NA	NA	3073.15	NA	92668.4	NA	NA	76266.2	86376.2	22731.4	53044.2	NA	NA
O95831	AIFM1	Apoptosis-inducing factor 1, mitochondrial	O95831	AIFM1_HUMAN	nucleus,mitochondrion,mitochondrial inner membrane,mitochondrial intermembrane space,cytosol,perinuclear region of cytoplasm	response to ischemia,apoptotic process,activation of cysteine-type endopeptidase activity involved in apoptotic process,chromosome condensation,positive regulation of apoptotic process,positive regulation of neuron apoptotic process,neuron apoptotic process,oxidation-reduction process,intrinsic apoptotic signaling pathway in response to endoplasmic reticulum stress,cellular response to hydrogen p…	DNA binding,protein binding,NAD(P)H oxidase activity,oxidoreductase activity, acting on NAD(P)H,protein dimerization activity,FAD binding	NA	NA	NA	NA	NA	NA	NA	NA	169896	10366.9	NA	NA	NA	NA	9705.13	NA	NA	NA	NA	64572.2	59959.6	16157.7	2646.77	NA	NA
P07814	EPRS1	Bifunctional glutamate/proline--tRNA ligase	P07814	SYEP_HUMAN	cytoplasm,cytosol,membrane,aminoacyl-tRNA synthetase multienzyme complex,intracellular ribonucleoprotein complex,GAIT complex	tRNA aminoacylation for protein translation,glutamyl-tRNA aminoacylation,prolyl-tRNA aminoacylation,negative regulation of translation,macromolecular complex assembly,cellular response to interferon-gamma	glutamate-tRNA ligase activity,proline-tRNA ligase activity,protein binding,ATP binding,zinc ion binding,RNA stem-loop binding,identical protein binding,protein homodimerization activity,GTPase binding	3976.72	43314.8	NA	NA	NA	NA	NA	NA	2638.31	1903.63	NA	NA	NA	NA	NA	NA	NA	NA	NA	23925.9	5067.31	NA	NA	NA	NA
O75367	MACROH2A1	Core histone macro-H2A.1	O75367	H2AY_HUMAN	nuclear chromosome,nuclear chromosome, telomeric region,nucleosome,nuclear chromatin,condensed chromosome,sex chromatin,Barr body,nucleus,pericentric heterochromatin,nucleolus,extracellular exosome,ESC/E(Z) complex	negative regulation of transcription from RNA polymerase II promoter,nucleosome assembly,chromatin silencing,dosage compensation,regulation of lipid metabolic process,negative regulation of histone phosphorylation,positive regulation of maintenance of mitotic sister chromatid cohesion,regulation of gene expression, epigenetic,positive regulation of keratinocyte differentiation,negative regulation…	rDNA binding,RNA polymerase II regulatory region sequence-specific DNA binding,RNA polymerase II core promoter sequence-specific DNA binding,core promoter sequence-specific DNA binding,DNA binding,protein binding,double-stranded methylated DNA binding,enzyme binding,protein kinase binding,protein serine/threonine kinase inhibitor activity,chromatin DNA binding,nucleosomal DNA binding,transcriptio…	NA	NA	NA	NA	NA	NA	NA	NA	NA	NA	NA	NA	NA	NA	5392.6	NA	NA	NA	NA	1.0012e+06	NA	NA	NA	NA	NA
P09211	GSTP1	Glutathione S-transferase P	P09211	GSTP1_HUMAN	extracellular region,extracellular space,intracellular,nucleus,cytoplasm,mitochondrion,cytosol,plasma membrane,vesicle,secretory granule lumen,extracellular exosome,TRAF2-GSTP1 complex,ficolin-1-rich granule lumen	response to reactive oxygen species,negative regulation of acute inflammatory response,negative regulation of protein kinase activity,glutathione metabolic process,xenobiotic metabolic process,central nervous system development,negative regulation of biosynthetic process,negative regulation of tumor necrosis factor-mediated signaling pathway,oligodendrocyte development,animal organ regeneration,r…	glutathione transferase activity,glutathione peroxidase activity,protein binding,drug binding,JUN kinase binding,kinase regulator activity,S-nitrosoglutathione binding,dinitrosyl-iron complex binding,glutathione binding,nitric oxide binding	2629.96	NA	13515.5	35970.6	4498.78	NA	NA	203100	106315	60417.6	9558.22	5414.03	NA	NA	36149.1	10885.6	24111.5	22979.5	NA	580522	59966	17677.6	6156.71	6556.23	15104.2
P08473	MME	Neprilysin	P08473	NEP_HUMAN	cytoplasm,plasma membrane,integral component of plasma membrane,brush border,focal adhesion,synaptic vesicle,integral component of membrane,axon,dendrite,secretory granule membrane,neuron projection terminus,synapse,extracellular exosome	kidney development,angiotensin maturation,proteolysis,peptide metabolic process,sensory perception of pain,neutrophil degranulation,creatinine metabolic process,beta-amyloid metabolic process,cellular response to cytokine stimulus,cellular response to UV-A,cellular response to UV-B,replicative senescence,beta-amyloid clearance	endopeptidase activity,metalloendopeptidase activity,protein binding,metallopeptidase activity,exopeptidase activity,zinc ion binding,peptide binding	NA	NA	NA	51873.4	NA	NA	NA	NA	1935.88	13796.3	1876.53	NA	NA	NA	93249.7	37247.5	NA	NA	NA	NA	9777.1	9155.43	1317.73	NA	NA
P04899	GNAI2	Guanine nucleotide-binding protein G(i) subunit alpha-2	P04899	GNAI2_HUMAN	nucleoplasm,cytoplasm,centrosome,cytosol,heterotrimeric G-protein complex,plasma membrane,membrane,dendrite,midbody,cell body,membrane raft,extracellular exosome,extracellular vesicle	activation of MAPKK activity,adenosine receptor signaling pathway,protein folding,cell cycle,signal transduction,G-protein coupled receptor signaling pathway,adenylate cyclase-inhibiting G-protein coupled receptor signaling pathway,negative regulation of adenylate cyclase activity,G-protein coupled acetylcholine receptor signaling pathway,gamma-aminobutyric acid signaling pathway,response to nutr…	G-protein coupled receptor binding,GTPase activity,signal transducer activity,protein binding,GTP binding,G-protein beta/gamma-subunit complex binding,metal ion binding	NA	NA	NA	707789	50663.6	NA	NA	NA	2.86584e+06	969844	179290	6060.86	NA	NA	424874	73290	NA	NA	NA	194860	466778	130594	81120.5	25138.6	NA
P01817	IGHV2-5	Immunoglobulin heavy variable 2-5	P01817	HV205_HUMAN	extracellular region,plasma membrane	proteolysis,receptor-mediated endocytosis,immune response,complement activation,complement activation, classical pathway,regulation of complement activation,Fc-epsilon receptor signaling pathway,Fc-gamma receptor signaling pathway involved in phagocytosis,regulation of immune response,leukocyte migration	antigen binding,serine-type endopeptidase activity	18597.7	27126.8	71152.1	615877	636040	167904	109009	75722	15416.3	114485	130654	138990	110464	117868	64368.4	223563	475149	241935	167736	20499.9	18720.2	35570.8	56962	66489.1	68188.8
O94874	UFL1	E3 UFM1-protein ligase 1	O94874	UFL1_HUMAN	cytoplasm,endoplasmic reticulum,endoplasmic reticulum membrane,cytosol,membrane,neuron projection	osteoblast differentiation,positive regulation of cell proliferation,negative regulation of protein ubiquitination,negative regulation of NF-kappaB transcription factor activity,regulation of proteasomal ubiquitin-dependent protein catabolic process,regulation of protein localization,regulation of intracellular estrogen receptor signaling pathway,response to endoplasmic reticulum stress,negative …	protein binding,UFM1 transferase activity	NA	436325	NA	NA	NA	NA	NA	NA	36833.5	96.1553	NA	NA	NA	NA	NA	NA	NA	NA	NA	60360.6	14520.5	6018.35	NA	NA	NA
P04003	C4BPA	C4b-binding protein alpha chain	P04003	C4BPA_HUMAN	extracellular region,extracellular space,plasma membrane,other organism cell,blood microparticle	complement activation, classical pathway,regulation of complement activation,innate immune response,positive regulation of protein catabolic process,negative regulation of complement activation, classical pathway,regulation of opsonization	RNA binding,protein binding	147079	347546	1.14148e+06	6.06848e+06	6.03262e+06	1.50634e+06	1.63315e+06	955004	83913	617623	3.44253e+06	1.8551e+06	2.66113e+06	1.42615e+06	285181	971614	2.16325e+06	1.90255e+06	1.95542e+06	47509.7	52381.6	342207	511409	1.31989e+06	1.11144e+06
P07741	APRT	Adenine phosphoribosyltransferase	P07741	APT_HUMAN	extracellular region,nucleoplasm,cytoplasm,cytosol,secretory granule lumen,extracellular exosome	purine ribonucleoside salvage,adenine salvage,lactation,grooming behavior,cellular response to insulin stimulus,purine-containing compound salvage,neutrophil degranulation,AMP salvage	adenine binding,adenine phosphoribosyltransferase activity,AMP binding	NA	NA	NA	15307.6	NA	NA	NA	NA	120230	40579.8	6606.34	NA	NA	NA	17292.9	2712.61	NA	NA	NA	310768	64375.9	23772.4	6939.49	NA	NA
P00734	F2	Prothrombin	P00734	THRB_HUMAN	extracellular region,extracellular space,endoplasmic reticulum lumen,Golgi lumen,plasma membrane,extracellular exosome,blood microparticle,external side of plasma membrane	positive regulation of protein phosphorylation,signal peptide processing,proteolysis,ER to Golgi vesicle-mediated transport,acute-phase response,cell surface receptor signaling pathway,G-protein coupled receptor signaling pathway,multicellular organism development,blood coagulation,blood coagulation, intrinsic pathway,positive regulation of cell proliferation,regulation of cell shape,response to …	lipopolysaccharide binding,serine-type endopeptidase activity,receptor binding,calcium ion binding,protein binding,growth factor activity,heparin binding,thrombospondin receptor activity	2.6856e+06	8305165	4.99701e+06	568504	192186	46060.2	104682	384633	531702	458104	210750	44457.5	97189.9	135237	537166	253141	114980	98604.9	100230	639390	321880	343587	118440	190349	278651
P05388	RPLP0	60S acidic ribosomal protein P0	P05388	RLA0_HUMAN	nucleus,cytoplasm,endoplasmic reticulum,cytosol,focal adhesion,membrane,cytosolic large ribosomal subunit,intracellular ribonucleoprotein complex,cytoplasmic ribonucleoprotein granule,extracellular exosome	nuclear-transcribed mRNA catabolic process, nonsense-mediated decay,rRNA processing,translation,translational initiation,SRP-dependent cotranslational protein targeting to membrane,viral transcription,interleukin-12-mediated signaling pathway,cytoplasmic translation	RNA binding,structural constituent of ribosome,protein binding	4903.19	NA	NA	9486.26	2567.58	NA	NA	NA	4390.03	2491.61	1208.56	1920.59	NA	3559.99	3526.71	NA	22913.8	NA	NA	107036	4035.74	872.19	2523.98	NA	NA
O15173	PGRMC2	Membrane-associated progesterone receptor component 2	O15173	PGRC2_HUMAN	nuclear envelope,membrane,integral component of membrane,endomembrane system	steroid hormone mediated signaling pathway	steroid hormone receptor activity,steroid binding,protein binding,heme binding	NA	NA	NA	NA	NA	NA	NA	NA	111227	48230.3	813.15	NA	NA	NA	NA	NA	NA	NA	NA	122179	62250.7	11234	NA	1259.8	NA
O95810	CAVIN2	Caveolae-associated protein 2	O95810	CAVN2_HUMAN	nucleoplasm,cytoplasm,cytosol,plasma membrane,caveola,actin cytoskeleton,membrane raft	membrane tubulation	phosphatidylserine binding,protein kinase C binding,protein binding,phospholipid binding	NA	NA	63632.1	180687	79432.4	13561	14989.3	NA	1.06589e+06	769410	110650	18667.1	27135.3	8032.99	225755	83382.9	15756.2	3637.25	5707.17	514798	842862	27526.3	12305	51732	32006.7
O15031	PLXNB2	Plexin-B2	O15031	PLXB2_HUMAN	integral component of plasma membrane,cell surface,extracellular exosome,semaphorin receptor complex	neural tube closure,regulation of protein phosphorylation,homophilic cell adhesion via plasma membrane adhesion molecules,negative regulation of cell adhesion,neuroblast proliferation,brain development,regulation of cell shape,positive regulation of neuron projection development,regulation of GTPase activity,positive regulation of axonogenesis,semaphorin-plexin signaling pathway,regulation of neu…	protein binding,semaphorin receptor activity	NA	20735.9	274508	NA	NA	NA	NA	NA	55622.9	17187.8	11496.6	NA	4189.74	NA	20954.7	2282.83	NA	NA	NA	28240.5	27279.9	6515.49	NA	NA	NA
O14980	XPO1	Exportin-1	O14980	XPO1_HUMAN	kinetochore,nucleus,nuclear envelope,annulate lamellae,nucleoplasm,nucleolus,cytoplasm,cytosol,Cajal body,membrane,intracellular ribonucleoprotein complex,nuclear membrane,macromolecular complex,intracellular membrane-bounded organelle,host cell	ribosomal subunit export from nucleus,ribosomal large subunit export from nucleus,ribosomal small subunit export from nucleus,negative regulation of transcription from RNA polymerase II promoter,protein export from nucleus,nucleocytoplasmic transport,sister chromatid cohesion,regulation of centrosome duplication,viral process,protein localization to nucleus,regulation of protein catabolic process…	RNA binding,nuclear export signal receptor activity,transporter activity,protein binding,Ran GTPase binding,protein transporter activity,protein domain specific binding	NA	NA	NA	NA	NA	NA	NA	NA	31421.7	1936.06	NA	NA	NA	NA	NA	NA	NA	NA	NA	60686	9287.34	8175.41	NA	NA	NA
P06727	APOA4	Apolipoprotein A-IV	P06727	APOA4_HUMAN	extracellular region,extracellular space,early endosome,endoplasmic reticulum lumen,cytosol,extracellular matrix,very-low-density lipoprotein particle,high-density lipoprotein particle,chylomicron,extracellular exosome,blood microparticle,cell surface	retinoid metabolic process,innate immune response in mucosa,cholesterol biosynthetic process,lipid transport,response to lipid hydroperoxide,leukocyte cell-cell adhesion,cholesterol metabolic process,positive regulation of cholesterol esterification,positive regulation of triglyceride catabolic process,removal of superoxide radicals,regulation of intestinal cholesterol absorption,neuron projectio…	lipid transporter activity,copper ion binding,protein binding,lipid binding,cholesterol binding,antioxidant activity,cholesterol transporter activity,phosphatidylcholine binding,identical protein binding,protein homodimerization activity,phosphatidylcholine-sterol O-acyltransferase activator activity,phospholipid binding	231884	660162	175220	215992	108269	26539.7	26034	48976.2	122840	154329	102605	24441.2	44795.1	28092.6	115489	81359.3	43630.8	28281.4	36222.5	88306.9	91715.2	64690.4	27134.8	43527.4	38802.9
P08603	CFH	Complement factor H	P08603	CFAH_HUMAN	extracellular region,extracellular space,extracellular exosome,blood microparticle	complement activation,complement activation, alternative pathway,viral process,regulation of complement activation	protein binding,heparin binding,heparan sulfate proteoglycan binding	420951	1.24543e+06	1067683	57775.3	51383.7	104949	433394	600763	39236.9	21792.5	16442.4	31293.4	284687	530827	78561.4	30470.6	22651.9	71869.4	272087	100873	16564.7	6125.39	12669.7	138489	275068
P09497	CLTB	Clathrin light chain B	P09497	CLCB_HUMAN	trans-Golgi network,cytosol,plasma membrane,clathrin coat,clathrin vesicle coat,clathrin coat of trans-Golgi network vesicle,clathrin coat of coated pit,intracellular membrane-bounded organelle,clathrin-coated endocytic vesicle,ciliary membrane,synaptic vesicle membrane,postsynaptic endocytic zone cytoplasmic component	intracellular protein transport,membrane organization,clathrin-dependent endocytosis,clathrin coat assembly	structural molecule activity,protein binding,clathrin heavy chain binding,peptide binding	NA	NA	NA	58179.8	NA	NA	NA	NA	36978	24922.1	12077.7	NA	NA	NA	1269.31	7784.81	NA	NA	NA	56875	24905.4	2162.37	1729.47	NA	NA
P08567	PLEK	Pleckstrin	P08567	PLEK_HUMAN	extracellular region,cytoplasm,cytosol,membrane,ruffle membrane	hematopoietic progenitor cell differentiation,platelet degranulation,regulation of transcription from RNA polymerase II promoter,vesicle docking involved in exocytosis,integrin-mediated signaling pathway,positive regulation of platelet activation,negative regulation of inositol phosphate biosynthetic process,positive regulation of inositol-polyphosphate 5-phosphatase activity,cell projection orga…	RNA polymerase II transcription factor activity, sequence-specific DNA binding,protein kinase C binding,protein binding,protein homodimerization activity,phosphatidylinositol-3,4-bisphosphate binding	NA	NA	49039.7	46876.1	10353.5	56.9255	NA	NA	226051	110856	18980.1	NA	NA	NA	36668.7	54525.9	7447.28	NA	NA	38248.8	35246.6	13656.1	1381.21	15487.9	4124.81
P07900	HSP90AA1	Heat shock protein HSP 90-alpha	P07900	HS90A_HUMAN	extracellular region,nucleus,nucleoplasm,cytoplasm,cytosol,plasma membrane,membrane,ruffle membrane,macromolecular complex,secretory granule lumen,melanosome,lysosomal lumen,myelin sheath,extracellular exosome,endocytic vesicle lumen,ficolin-1-rich granule lumen	G2/M transition of mitotic cell cycle,mitochondrial transport,receptor-mediated endocytosis,response to unfolded protein,telomere maintenance via telomerase,signal transduction,response to heat,response to cold,regulation of G2/M transition of mitotic cell cycle,peptidyl-tyrosine phosphorylation,cytokine-mediated signaling pathway,regulation of protein ubiquitination,Fc-gamma receptor signaling p…	nucleotide binding,RNA binding,protein tyrosine kinase activity,protein binding,ATP binding,ATPase activity,MHC class II protein complex binding,nitric-oxide synthase regulator activity,TPR domain binding,identical protein binding,protein homodimerization activity,histone deacetylase binding,GTPase binding,unfolded protein binding,DNA polymerase binding,scaffold protein binding,disordered domain …	36222.5	NA	8624.25	22334.4	NA	NA	3964.93	1992.43	177017	63126	10186	NA	2152.51	7113.93	45785.7	7675.1	4417.9	NA	NA	129926	38399.8	12979.7	1206.19	991.939	1694.24
P08865	RPSA	40S ribosomal protein SA	P08865	RSSA_HUMAN	nucleus,nucleoplasm,cytoplasm,cytosol,plasma membrane,membrane,cytosolic small ribosomal subunit,90S preribosome,extracellular exosome	ribosomal small subunit assembly,nuclear-transcribed mRNA catabolic process, nonsense-mediated decay,endonucleolytic cleavage in ITS1 to separate SSU-rRNA from 5.8S rRNA and LSU-rRNA from tricistronic rRNA transcript (SSU-rRNA, 5.8S rRNA, LSU-rRNA),endonucleolytic cleavage to generate mature 3'-end of SSU-rRNA from (SSU-rRNA, 5.8S rRNA, LSU-rRNA),rRNA processing,rRNA export from nucleus,translati…	virus receptor activity,RNA binding,structural constituent of ribosome,laminin receptor activity,protein binding,ribosome binding	NA	NA	NA	6029.02	NA	NA	13372.9	NA	10696.7	4826.12	1782.82	NA	NA	NA	24142.4	7034.5	20649.1	NA	NA	86006.7	1409.73	5854.05	20069.8	3320.65	NA
P06312	IGKV4-1	Immunoglobulin kappa variable 4-1	P06312	KV401_HUMAN	extracellular region,plasma membrane,extracellular exosome,blood microparticle	immunoglobulin production,proteolysis,receptor-mediated endocytosis,immune response,complement activation,complement activation, classical pathway,regulation of complement activation,Fc-epsilon receptor signaling pathway,Fc-gamma receptor signaling pathway involved in phagocytosis,regulation of immune response,leukocyte migration	antigen binding,serine-type endopeptidase activity	1.67062e+06	2.14728e+06	5016569	8.23206e+06	10296114	2.41246e+06	2.77431e+06	1.9749e+06	548004	1.24197e+06	3309653	3.19374e+06	6198746	3739410	838284	3.37796e+06	8517121	6002778	4.181e+06	629492	329587	536151	882386	3.4265e+06	2.87206e+06
O43182	ARHGAP6	Rho GTPase-activating protein 6	O43182	RHG06_HUMAN	cytoplasm,cytosol,actin filament,actin cytoskeleton	Rho protein signal transduction,positive regulation of signal transduction,actin filament polymerization,positive regulation of GTPase activity,focal adhesion assembly,regulation of small GTPase mediated signal transduction,negative regulation of stress fiber assembly,negative regulation of focal adhesion assembly	SH3/SH2 adaptor activity,GTPase activator activity,SH3 domain binding	NA	NA	NA	NA	NA	NA	NA	NA	25487.3	16803.2	1473.12	NA	NA	NA	3059.35	NA	NA	NA	NA	12048	12929.9	9424.22	5522.65	NA	NA
P08727	KRT19	Keratin, type I cytoskeletal 19	P08727	K1C19_HUMAN	cytosol,intermediate filament,plasma membrane,dystrophin-associated glycoprotein complex,apicolateral plasma membrane,Z disc,sarcolemma,costamere,extracellular exosome,cell periphery,terminal web	Notch signaling pathway,viral process,keratinization,response to estrogen,sarcomere organization,cell differentiation involved in embryonic placenta development,cornification	structural constituent of cytoskeleton,protein binding,structural constituent of muscle	12857.2	24624.6	90415.8	284661	NA	24680	29608.1	29216.7	120121	78525.5	82690.2	1.26024e+06	38650.6	49734.2	260571	251696	136730	156239	48710.3	10654682	70628.7	164467	87596.4	354387	99049.8
O94826	TOMM70	Mitochondrial import receptor subunit TOM70	O94826	TOM70_HUMAN	mitochondrion,mitochondrial outer membrane,mitochondrial outer membrane translocase complex,membrane,integral component of membrane,extracellular exosome,cytoplasm	protein targeting to mitochondrion,macroautophagy,protein transmembrane transport,protein folding	protein binding,protein transmembrane transporter activity	NA	NA	NA	NA	NA	NA	NA	NA	90022.1	106041	1075.38	NA	NA	NA	NA	2920.82	NA	NA	NA	101832	53908.3	17761.7	884.131	NA	NA
P08670	VIM	Vimentin	P08670	VIME_HUMAN	cytoplasm,peroxisome,cytosol,polysome,cytoskeleton,intermediate filament,focal adhesion,intracellular ribonucleoprotein complex,cell leading edge,neuron projection,phagocytic vesicle,extracellular exosome,plasma membrane	negative regulation of neuron projection development,astrocyte development,viral process,cytokine-mediated signaling pathway,muscle filament sliding,positive regulation of collagen biosynthetic process,regulation of mRNA stability,intermediate filament organization,positive regulation of translation,Bergmann glial cell differentiation,SMAD protein signal transduction,lens fiber cell development,c…	double-stranded RNA binding,structural constituent of cytoskeleton,structural constituent of eye lens,protein binding,protein C-terminus binding,protein domain specific binding,identical protein binding,scaffold protein binding,keratin filament binding	20397.7	7566.16	6754.49	31435.5	9447.99	NA	NA	NA	25905.4	22993.4	7952.04	8452.08	9810.65	23137.7	27278.5	22918.6	60134.5	18038.8	NA	415424	8963.41	4981.19	9026.03	42571	53701.9
P09493	TPM1	Tropomyosin alpha-1 chain	P09493	TPM1_HUMAN	stress fiber,cytosol,cytoskeleton,muscle thin filament tropomyosin,actin filament,actin cytoskeleton,sarcomere,bleb,ruffle membrane	positive regulation of heart rate by epinephrine,muscle contraction,regulation of muscle contraction,cytoskeleton organization,actin filament organization,regulation of heart contraction,regulation of cell shape,muscle filament sliding,negative regulation of cell migration,ruffle organization,positive regulation of ATPase activity,cellular response to reactive oxygen species,wound healing,sarcome…	actin binding,structural constituent of cytoskeleton,protein binding,cytoskeletal protein binding,structural constituent of muscle,identical protein binding,protein homodimerization activity,protein heterodimerization activity,actin filament binding	NA	NA	27799.5	26943.8	NA	NA	NA	16848.4	1.10608e+06	772091	37780.3	7329.63	NA	14871.1	77300.9	41682.6	NA	NA	32331.7	60527.2	128860	15331.1	5664.99	21451.1	NA
P08754	GNAI3	Guanine nucleotide-binding protein G(i) subunit alpha-3	P08754	GNAI3_HUMAN	nucleus,nucleolus,cytoplasm,lysosomal membrane,centrosome,heterotrimeric G-protein complex,plasma membrane,membrane,midbody,zymogen granule,membrane raft,extracellular exosome,Golgi membrane,endoplasmic reticulum membrane	protein folding,vesicle fusion,cell cycle,G-protein coupled receptor signaling pathway,adenylate cyclase-inhibiting G-protein coupled receptor signaling pathway,negative regulation of adenylate cyclase activity,dopamine receptor signaling pathway,positive regulation of macroautophagy,GTP metabolic process,cell division,adenylate cyclase-modulating G-protein coupled receptor signaling pathway	G-protein coupled receptor binding,GTPase activity,signal transducer activity,protein binding,GTP binding,GDP binding,protein domain specific binding,G-protein beta/gamma-subunit complex binding,G-protein coupled serotonin receptor binding,GTPase activating protein binding,metal ion binding	NA	NA	NA	1.72506	NA	NA	NA	NA	14520.8	4420.33	NA	NA	NA	NA	11639.3	214.015	NA	NA	NA	316.609	5014.52	4017.09	294.237	NA	NA
O43813	LANCL1	Glutathione S-transferase LANCL1	O43813	LANC1_HUMAN	cytoplasm,plasma membrane,extracellular exosome,integral component of plasma membrane	G-protein coupled receptor signaling pathway,signal transduction	catalytic activity,G-protein coupled receptor activity,protein binding,zinc ion binding,SH3 domain binding,glutathione binding,low-density lipoprotein particle receptor binding	NA	NA	NA	NA	NA	NA	NA	NA	83144.1	11936.6	NA	12786.9	NA	NA	3648.87	8341.55	NA	NA	NA	299919	31685.6	20307	8205.08	NA	NA
P02750	LRG1	Leucine-rich alpha-2-glycoprotein	P02750	A2GL_HUMAN	extracellular region,extracellular space,membrane,specific granule lumen,intracellular membrane-bounded organelle,extracellular exosome,tertiary granule lumen,ficolin-1-rich granule lumen	positive regulation of endothelial cell proliferation,biological_process,positive regulation of transforming growth factor beta receptor signaling pathway,neutrophil degranulation,positive regulation of angiogenesis,brown fat cell differentiation	molecular_function,transforming growth factor beta receptor binding,protein binding	1.21707e+06	4.79511e+06	893727	NA	NA	NA	276191	NA	110154	83948	16637.8	NA	NA	NA	4970.4	1072.67	NA	NA	NA	8305.34	34109.4	20496.6	NA	4577.01	8169.44
P00450	CP	Ceruloplasmin	P00450	CERU_HUMAN	extracellular region,extracellular space,lysosomal membrane,endoplasmic reticulum lumen,extracellular exosome,blood microparticle	copper ion transport,cellular iron ion homeostasis,post-translational protein modification,cellular protein metabolic process,oxidation-reduction process	ferroxidase activity,copper ion binding,chaperone binding	1.73841e+06	4.39349e+06	4065092	88506.4	25043.4	11678.1	94990.2	427835	141712	66776.5	15774.2	6096.22	51123.6	199645	52828.6	22317.4	12201.7	16017.7	74994.2	219696	70532.8	27144.1	12225.6	63770.8	186378
P01766	IGHV3-13	Immunoglobulin heavy variable 3-13	P01766	HV313_HUMAN	extracellular region,extracellular space,plasma membrane,extracellular exosome,blood microparticle	proteolysis,receptor-mediated endocytosis,immune response,complement activation,complement activation, classical pathway,regulation of complement activation,Fc-epsilon receptor signaling pathway,Fc-gamma receptor signaling pathway involved in phagocytosis,regulation of immune response,leukocyte migration	antigen binding,serine-type endopeptidase activity	20635.3	15065.8	152144	258875	180489	75006.8	51256.7	32376.1	15019	38522.5	54419.5	52118.5	60693.1	81511.9	74491.2	104317	173462	146076	90858.3	24907.1	36526.8	32048.5	41739.3	54426.9	74269.5
O60664	PLIN3	Perilipin-3	O60664	PLIN3_HUMAN	cytoplasm,endosome,Golgi apparatus,lipid particle,cytosol,endosome membrane,membrane,transport vesicle	vesicle-mediated transport	protein binding,cadherin binding	NA	NA	NA	NA	NA	NA	NA	NA	38579.3	2905.82	NA	NA	NA	NA	8470.48	NA	NA	NA	NA	122576	19902.7	11767.3	NA	NA	NA
O76074	PDE5A	cGMP-specific 3',5'-cyclic phosphodiesterase	O76074	PDE5A_HUMAN	cellular_component,cytosol	signal transduction,positive regulation of cardiac muscle hypertrophy,regulation of cGMP metabolic process,negative regulation of T cell proliferation,positive regulation of MAP kinase activity,cGMP catabolic process,negative regulation of cardiac muscle contraction,relaxation of cardiac muscle,positive regulation of oocyte development	3',5'-cyclic-nucleotide phosphodiesterase activity,protein binding,cGMP binding,metal ion binding,3',5'-cyclic-GMP phosphodiesterase activity	NA	NA	NA	NA	NA	NA	NA	NA	53878.6	13172.2	7339.03	NA	NA	NA	7373.96	NA	NA	NA	NA	13280.2	29179.9	14751.7	5638.73	NA	NA
O60674	JAK2	Tyrosine-protein kinase JAK2	O60674	JAK2_HUMAN	nucleus,nucleoplasm,cytoplasm,cytosol,cytoskeleton,plasma membrane,caveola,focal adhesion,nuclear matrix,extrinsic component of cytoplasmic side of plasma membrane,endosome lumen,membrane raft	MAPK cascade,activation of MAPKK activity,adaptive immune response,protein phosphorylation,apoptotic process,activation of cysteine-type endopeptidase activity involved in apoptotic process,signal transduction,enzyme linked receptor protein signaling pathway,G-protein coupled receptor signaling pathway,positive regulation of cytosolic calcium ion concentration,JAK-STAT cascade,tyrosine phosphoryl…	protein kinase activity,protein tyrosine kinase activity,non-membrane spanning protein tyrosine kinase activity,Ras guanyl-nucleotide exchange factor activity,receptor binding,growth hormone receptor binding,interleukin-12 receptor binding,protein binding,ATP binding,protein C-terminus binding,protein kinase binding,heme binding,type 1 angiotensin receptor binding,acetylcholine receptor binding,h…	NA	NA	NA	NA	NA	NA	10953.6	NA	46310.3	2549.02	NA	NA	NA	NA	6084.85	NA	NA	NA	NA	25084.8	22452.9	3295.04	NA	NA	NA
O75116	ROCK2	Rho-associated protein kinase 2	O75116	ROCK2_HUMAN	nucleus,centrosome,cytosol,plasma membrane,cytoplasmic ribonucleoprotein granule	positive regulation of protein phosphorylation,protein phosphorylation,smooth muscle contraction,G-protein coupled receptor signaling pathway,I-kappaB kinase/NF-kappaB signaling,Rho protein signal transduction,positive regulation of endothelial cell migration,positive regulation of gene expression,positive regulation of centrosome duplication,negative regulation of angiogenesis,peptidyl-serine ph…	RNA binding,protein serine/threonine kinase activity,structural molecule activity,protein binding,ATP binding,Rho GTPase binding,metal ion binding,Rho-dependent protein serine/threonine kinase activity	NA	NA	NA	3399.73	NA	2883.98	NA	NA	185736	129387	27138.6	11404.4	NA	NA	11893.7	NA	NA	NA	NA	40293.8	50085.1	13377.5	2227.5	2390.76	6623.89
P06396	GSN	Gelsolin	P06396	GELS_HUMAN	ruffle,podosome,extracellular region,extracellular space,cytoplasm,cytosol,plasma membrane,focal adhesion,actin cytoskeleton,sarcoplasm,lamellipodium,actin cap,cortical actin cytoskeleton,secretory granule lumen,myelin sheath,phagocytic vesicle,perinuclear region of cytoplasm,extracellular exosome,blood microparticle,ficolin-1-rich granule lumen,nucleus	phagocytosis, engulfment,aging,positive regulation of gene expression,oligodendrocyte development,striated muscle atrophy,actin filament polymerization,regulation of cell adhesion,protein destabilization,tissue regeneration,sequestering of actin monomers,neutrophil degranulation,cellular protein metabolic process,actin nucleation,response to ethanol,negative regulation of viral entry into host ce…	actin binding,calcium ion binding,protein binding,myosin II binding,actin filament binding	495560	1641845	968960	278610	99889.9	20021.9	23164.3	39387.5	1.83908e+06	884375	142957	23676	38502.6	35507.8	439296	120107	44588.2	29400.5	28923.1	1314109	1.29378e+06	380683	75146.3	67847.5	52155.5
P00558	PGK1	Phosphoglycerate kinase 1	P00558	PGK1_HUMAN	extracellular space,cytosol,membrane,membrane raft,extracellular exosome	gluconeogenesis,glycolytic process,phosphorylation,negative regulation of angiogenesis,epithelial cell differentiation,plasminogen activation,canonical glycolysis,cellular response to hypoxia	phosphoglycerate kinase activity,protein binding,ATP binding,protein-disulfide reductase activity	4047.54	NA	53168.8	60417	12909.7	NA	NA	NA	227552	114464	16218.7	3612.21	25728	8153.03	100673	33256.6	42787.8	16841	NA	156060	36805.7	12315.7	4698.72	43038.4	15349.4
P01008	SERPINC1	Antithrombin-III	P01008	ANT3_HUMAN	extracellular region,extracellular space,endoplasmic reticulum lumen,plasma membrane,extracellular exosome,blood microparticle	acute inflammatory response to antigenic stimulus,response to nutrient,lactation,blood coagulation,negative regulation of endopeptidase activity,post-translational protein modification,cellular protein metabolic process,regulation of blood coagulation, intrinsic pathway	protease binding,serine-type endopeptidase inhibitor activity,protein binding,heparin binding,identical protein binding	1.29864e+06	4.14853e+06	1.98777e+06	55278.9	45227	24847.8	40383.1	52985.4	154647	90684.2	30555.5	13586.2	47166.6	41561.4	43123.5	18344.5	18435.2	26618.9	42678.6	183184	86569.4	35351.7	14830.4	28044.9	45825.9
P07954	FH	Fumarate hydratase, mitochondrial	P07954	FUMH_HUMAN	cytoplasm,mitochondrion,mitochondrial matrix,tricarboxylic acid cycle enzyme complex,extracellular exosome	tricarboxylic acid cycle,fumarate metabolic process,malate metabolic process,homeostasis of number of cells within a tissue	fumarate hydratase activity,protein binding	NA	NA	NA	NA	NA	NA	NA	NA	82998.4	29846.8	NA	NA	NA	NA	6784.4	NA	NA	NA	NA	137364	41051.2	9860.25	1670.65	NA	NA
P04632	CAPNS1	Calpain small subunit 1	P04632	CPNS1_HUMAN	cytosol,plasma membrane,membrane,extracellular exosome	proteolysis,positive regulation of cell proliferation,regulation of macroautophagy,extracellular matrix disassembly,cornification	endopeptidase activity,calcium-dependent cysteine-type endopeptidase activity,calcium ion binding,protein binding	NA	NA	1824.9	NA	NA	NA	NA	NA	50186.3	20986.1	NA	NA	NA	NA	9574.06	NA	NA	NA	NA	28762.7	31343.2	8771.12	NA	NA	NA
P01009	SERPINA1	Alpha-1-antitrypsin	P01009	A1AT_HUMAN	Golgi membrane,extracellular region,proteinaceous extracellular matrix,extracellular space,endoplasmic reticulum,endoplasmic reticulum lumen,Golgi apparatus,ER to Golgi transport vesicle,platelet alpha granule lumen,endoplasmic reticulum-Golgi intermediate compartment membrane,intracellular membrane-bounded organelle,extracellular exosome,ficolin-1-rich granule lumen	platelet degranulation,ER to Golgi vesicle-mediated transport,acute-phase response,blood coagulation,negative regulation of endopeptidase activity,neutrophil degranulation,post-translational protein modification,cellular protein metabolic process,COPII vesicle coating	protease binding,serine-type endopeptidase inhibitor activity,protein binding,identical protein binding	6809414	26088634	8500299	490018	284839	138851	299585	480097	910335	318828	234701	108157	349472	316291	263700	157202	135825	157905	303144	762072	525245	249844	87756.9	234111	286904
O43852	CALU	Calumenin	O43852	CALU_HUMAN	extracellular region,endoplasmic reticulum,endoplasmic reticulum lumen,endoplasmic reticulum membrane,Golgi apparatus,membrane,sarcoplasmic reticulum lumen,melanosome	biological_process,post-translational protein modification,cellular protein metabolic process	calcium ion binding,protein binding	NA	NA	NA	NA	NA	NA	NA	NA	158171	58450.9	5956.01	NA	NA	NA	8112.04	NA	NA	NA	NA	39490	76949.3	35663.5	NA	NA	NA
O75146	HIP1R	Huntingtin-interacting protein 1-related protein	O75146	HIP1R_HUMAN	mitochondrion,cytosol,cytoskeleton,clathrin-coated pit,cell cortex,postsynaptic density,apical plasma membrane,clathrin-coated vesicle,clathrin-coated vesicle membrane,ruffle membrane,dendrite cytoplasm,neuronal cell body,dendritic spine,intracellular membrane-bounded organelle,perinuclear region of cytoplasm,synaptic membrane,AP-2 adaptor complex,actin cortical patch,cytoplasm	receptor-mediated endocytosis,apoptotic process,activation of cysteine-type endopeptidase activity involved in apoptotic process,regulation of endocytosis,negative regulation of actin filament polymerization,positive regulation of protein binding,regulation of actin cytoskeleton organization,negative regulation of Arp2/3 complex-mediated actin nucleation,positive regulation of apoptotic process,n…	protein binding,phosphatidylinositol-4,5-bisphosphate binding,phosphatidylinositol-3,4,5-trisphosphate binding,SH3 domain binding,clathrin binding,clathrin light chain binding,phosphatidylinositol binding,clathrin adaptor activity,identical protein binding,protein homodimerization activity,phosphatidylinositol-3,4-bisphosphate binding,protein heterodimerization activity,actin filament binding,pho…	NA	NA	NA	NA	NA	NA	NA	NA	15008.5	NA	NA	NA	NA	NA	NA	NA	NA	NA	NA	82667.8	NA	NA	NA	NA	NA
O75340	PDCD6	Programmed cell death protein 6	O75340	PDCD6_HUMAN	Golgi membrane,nucleus,cytoplasm,endosome,endoplasmic reticulum,endoplasmic reticulum membrane,COPII vesicle coat,cytoplasmic vesicle,extracellular exosome,endoplasmic reticulum exit site,Cul3-RING ubiquitin ligase complex	angiogenesis,positive regulation of endothelial cell proliferation,proteolysis,intracellular protein transport,ER to Golgi vesicle-mediated transport,activation of cysteine-type endopeptidase activity involved in apoptotic process,positive regulation of endothelial cell migration,neural crest formation,neural crest cell development,negative regulation of vascular endothelial growth factor recepto…	magnesium ion binding,calcium-dependent cysteine-type endopeptidase activity,calcium ion binding,protein binding,identical protein binding,protein homodimerization activity,protein anchor,protein dimerization activity,calcium-dependent protein binding,binding, bridging	NA	NA	NA	NA	NA	NA	3932.1	NA	21611	25644.8	NA	NA	NA	NA	10637.1	NA	NA	NA	NA	112066	5178.69	5011.24	NA	NA	NA
P01876	IGHA1	Immunoglobulin heavy constant alpha 1	P01876	IGHA1_HUMAN	extracellular region,extracellular space,external side of plasma membrane,extracellular exosome,monomeric IgA immunoglobulin complex,secretory IgA immunoglobulin complex,secretory dimeric IgA immunoglobulin complex,blood microparticle,immunoglobulin complex, circulating	retina homeostasis,glomerular filtration,receptor-mediated endocytosis,phagocytosis, recognition,phagocytosis, engulfment,immune response,complement activation, classical pathway,protein-chromophore linkage,antibacterial humoral response,innate immune response,B cell receptor signaling pathway,positive regulation of B cell activation,leukocyte migration,positive regulation of respiratory burst,de…	antigen binding,immunoglobulin receptor binding	5.52359e+06	16201857	17450998	13666510	12265050	4.82591e+06	11331639	14217031	1.32363e+06	1.97958e+06	4.74747e+06	3.02543e+06	9309634	11579884	3.70699e+06	4.22778e+06	6.73499e+06	6.0731e+06	11224781	1.26527e+06	829910	1.22167e+06	1.15831e+06	7.05404e+06	7700548
P00915	CA1	Carbonic anhydrase 1	P00915	CAH1_HUMAN	cytosol,extracellular exosome	one-carbon metabolic process,bicarbonate transport,interleukin-12-mediated signaling pathway	arylesterase activity,carbonate dehydratase activity,protein binding,zinc ion binding,hydro-lyase activity	135831	144591	382127	1.22156e+06	428197	17171.1	NA	NA	1.27835e+06	759501	431370	163483	273453	265950	1.50626e+06	400473	240895	158668	445019	1.07428e+06	1.254e+06	494077	62639.8	293360	218060
O95747	OXSR1	Serine/threonine-protein kinase OSR1	O95747	OXSR1_HUMAN	cytoplasm,cytosol,extracellular exosome	protein phosphorylation,response to oxidative stress,regulation of mitotic cell cycle,peptidyl-threonine phosphorylation,signal transduction by protein phosphorylation,stress-activated protein kinase signaling cascade,activation of protein kinase activity,intracellular signal transduction,regulation of apoptotic process,cellular hypotonic response,negative regulation of potassium ion transmembran…	magnesium ion binding,protein serine/threonine kinase activity,receptor signaling protein serine/threonine kinase activity,protein binding,ATP binding,identical protein binding	NA	NA	NA	NA	NA	NA	NA	NA	19923.4	1355.59	NA	NA	NA	NA	2177.06	NA	NA	NA	NA	7248.99	15050.4	2978.83	NA	NA	NA
P01859	IGHG2	Immunoglobulin heavy constant gamma 2	P01859	IGHG2_HUMAN	extracellular region,extracellular space,external side of plasma membrane,immunoglobulin complex, circulating,extracellular exosome,blood microparticle	proteolysis,phagocytosis, recognition,phagocytosis, engulfment,complement activation,complement activation, classical pathway,regulation of complement activation,Fc-gamma receptor signaling pathway involved in phagocytosis,defense response to bacterium,innate immune response,B cell receptor signaling pathway,positive regulation of B cell activation	antigen binding,serine-type endopeptidase activity,protein binding,immunoglobulin receptor binding	2.47942e+06	4593139	5.95115e+06	831398	282338	205038	611750	2.47565e+06	1.26209e+06	648701	192167	86667.8	569646	1.80458e+06	847062	313874	234695	301884	898927	2765497	668492	323450	192282	827057	1.55347e+06
O14732	IMPA2	Inositol monophosphatase 2	O14732	IMPA2_HUMAN	cytoplasm,cytosol	inositol metabolic process,inositol biosynthetic process,phosphate-containing compound metabolic process,signal transduction,inositol phosphate metabolic process,phosphatidylinositol phosphorylation,inositol phosphate dephosphorylation	protein binding,inositol monophosphate 1-phosphatase activity,protein homodimerization activity,metal ion binding,inositol monophosphate 3-phosphatase activity,inositol monophosphate 4-phosphatase activity	NA	NA	NA	45295.8	NA	NA	NA	11276.9	11006.7	7296.98	NA	NA	NA	NA	5361.23	17057.1	NA	NA	NA	194930	6724.44	14940.5	18890.7	NA	NA
P08559	PDHA1	Pyruvate dehydrogenase E1 component subunit alpha, somatic form, mitochondrial	P08559	ODPA_HUMAN	nucleus,nucleolus,mitochondrion,mitochondrial matrix,myelin sheath,pyruvate dehydrogenase complex	glucose metabolic process,acetyl-CoA biosynthetic process from pyruvate,pyruvate metabolic process,tricarboxylic acid cycle,regulation of acetyl-CoA biosynthetic process from pyruvate,cellular nitrogen compound metabolic process,mitochondrial acetyl-CoA biosynthetic process from pyruvate	pyruvate dehydrogenase activity,pyruvate dehydrogenase (acetyl-transferring) activity,protein binding,pyruvate dehydrogenase (NAD+) activity	NA	13340.3	NA	NA	NA	NA	NA	NA	109314	18091.9	1047.13	NA	2530.74	NA	11310.3	NA	NA	NA	NA	43247.7	21396.1	6514.28	NA	NA	66545.9
O15327	INPP4B	Inositol polyphosphate 4-phosphatase type II	O15327	INP4B_HUMAN	cytoplasm,cytosol	phosphatidylinositol biosynthetic process,signal transduction,dephosphorylation,phosphatidylinositol-3-phosphate biosynthetic process,inositol phosphate metabolic process	protein binding,phosphatidylinositol-3,4-bisphosphate 4-phosphatase activity,inositol-1,3,4-trisphosphate 4-phosphatase activity,phosphatidylinositol-4,5-bisphosphate 4-phosphatase activity,inositol-3,4-bisphosphate 4-phosphatase activity	NA	NA	NA	NA	NA	NA	NA	NA	6063.44	NA	NA	NA	NA	NA	4566.39	NA	NA	NA	NA	1533.5	1971.24	NA	NA	NA	NA
P05091	ALDH2	Aldehyde dehydrogenase, mitochondrial	P05091	ALDH2_HUMAN	mitochondrial matrix,extracellular exosome	carbohydrate metabolic process,alcohol metabolic process,ethanol catabolic process,ethanol oxidation,electron transport chain	aldehyde dehydrogenase (NAD) activity,aldehyde dehydrogenase [NAD(P)+] activity,electron carrier activity,NAD binding	NA	NA	NA	NA	NA	NA	NA	NA	84492.2	17699.7	NA	NA	NA	NA	33018.9	19442.5	NA	34376.6	NA	114181	57411.3	17202.9	6776.03	NA	NA
O60832	DKC1	H/ACA ribonucleoprotein complex subunit DKC1	O60832	DKC1_HUMAN	fibrillar center,nucleus,nucleoplasm,telomerase holoenzyme complex,nucleolus,cytoplasm,box H/ACA snoRNP complex,box H/ACA scaRNP complex,box H/ACA telomerase RNP complex	box H/ACA snoRNA 3'-end processing,rRNA processing,RNA processing,telomere maintenance via telomerase,cell proliferation,rRNA pseudouridine synthesis,snRNA pseudouridine synthesis,positive regulation of telomere maintenance via telomerase,positive regulation of telomerase activity,telomerase RNA stabilization,positive regulation of establishment of protein localization to telomere,regulation of t…	telomerase activity,RNA binding,protein binding,pseudouridine synthase activity,box H/ACA snoRNA binding,telomerase RNA binding	NA	NA	NA	NA	NA	NA	NA	NA	NA	NA	NA	NA	NA	NA	NA	NA	NA	NA	NA	34201.3	NA	NA	NA	NA	NA
P01780	IGHV3-7	Immunoglobulin heavy variable 3-7	P01780	HV307_HUMAN	extracellular region,plasma membrane,extracellular exosome,blood microparticle	proteolysis,receptor-mediated endocytosis,immune response,complement activation,complement activation, classical pathway,regulation of complement activation,Fc-epsilon receptor signaling pathway,Fc-gamma receptor signaling pathway involved in phagocytosis,regulation of immune response,leukocyte migration	antigen binding,serine-type endopeptidase activity	362739	1.1487e+06	1.49906e+06	5.18907e+06	6668152	1.51044e+06	792294	664966	509921	1.3247e+06	1.2968e+06	1.75818e+06	2170647	1.62481e+06	1.32146e+06	2134763	4397977	2.6093e+06	1.97718e+06	400520	425796	537605	740036	1.28065e+06	989939
P01619	IGKV3-20	Immunoglobulin kappa variable 3-20	P01619	KV320_HUMAN	extracellular region,extracellular space,plasma membrane,extracellular exosome,monomeric IgA immunoglobulin complex,secretory IgA immunoglobulin complex,pentameric IgM immunoglobulin complex,blood microparticle	glomerular filtration,proteolysis,receptor-mediated endocytosis,immune response,complement activation,complement activation, classical pathway,antibacterial humoral response,regulation of complement activation,Fc-epsilon receptor signaling pathway,Fc-gamma receptor signaling pathway involved in phagocytosis,regulation of immune response,leukocyte migration	antigen binding,serine-type endopeptidase activity	984745	2.06525e+06	3895632	15681359	9629602	2.02279e+06	2.38526e+06	1.70722e+06	881997	1.78249e+06	4532925	3.64502e+06	7411670	3.37679e+06	3454873	5.95805e+06	8.0029e+06	5.87976e+06	4.2021e+06	605110	799793	675364	1.73406e+06	4.89117e+06	3.14776e+06
O75326	SEMA7A	Semaphorin-7A	O75326	SEM7A_HUMAN	plasma membrane,external side of plasma membrane,membrane,anchored component of membrane,extracellular space	osteoblast differentiation,inflammatory response,immune response,integrin-mediated signaling pathway,olfactory lobe development,positive regulation of axon extension,axon extension,regulation of inflammatory response,negative chemotaxis,positive regulation of macrophage cytokine production,positive regulation of ERK1 and ERK2 cascade,positive regulation of cell migration,neural crest cell migrati…	integrin binding,protein binding,neuropilin binding,semaphorin receptor binding,chemorepellent activity	NA	NA	NA	14629.9	NA	NA	NA	NA	6796.24	6026.48	3304.84	NA	NA	NA	44080.4	9780.21	NA	NA	NA	55348.5	48672.1	13377.5	NA	NA	NA
O75083	WDR1	WD repeat-containing protein 1	O75083	WDR1_HUMAN	podosome,extracellular region,cytosol,plasma membrane,cell-cell junction,cell junction,cortical actin cytoskeleton,actomyosin, actin portion,cell projection,myelin sheath,extracellular exosome	neutrophil mediated immunity,platelet degranulation,sensory perception of sound,regulation of cell shape,actin filament fragmentation,platelet formation,regulation of actin filament depolymerization,positive regulation of actin filament depolymerization,cortical cytoskeleton organization,locomotion,establishment of planar polarity of follicular epithelium,apical junction assembly,maintenance of e…	actin filament binding	NA	NA	115865	172210	43632.2	467590	NA	NA	1.07428e+06	504028	88748.3	NA	49442.5	NA	590356	91228.2	126436	NA	NA	354757	372307	95444.7	42431.6	93770.3	22686.5
P01040	CSTA	Cystatin-A	P01040	CYTA_HUMAN	cornified envelope,extracellular space,nucleus,cytoplasm,cytosol,extracellular exosome	negative regulation of peptidase activity,negative regulation of endopeptidase activity,peptide cross-linking,keratinocyte differentiation,negative regulation of proteolysis,cornification,cell-cell adhesion	protease binding,cysteine-type endopeptidase inhibitor activity,structural molecule activity,protein binding, bridging	1425.4	15716.4	51616.4	184284	23178.2	8151.23	38669.5	11375.9	54012.6	32664.8	29380.1	48942.5	10928.8	35960.2	93899.6	68974.1	51056.8	60690.5	32485.7	520440	31953.8	56423.7	31094.4	16288	23820.8
P01137	TGFB1	Transforming growth factor beta-1 proprotein	P01137	TGFB1_HUMAN	extracellular region,proteinaceous extracellular matrix,extracellular space,nucleus,cytoplasm,Golgi lumen,plasma membrane,cell surface,axon,extracellular matrix,platelet alpha granule lumen,neuronal cell body,blood microparticle,microvillus	protein import into nucleus, translocation,negative regulation of transcription from RNA polymerase II promoter,MAPK cascade,vasculogenesis,ureteric bud development,response to hypoxia,epithelial to mesenchymal transition,neural tube closure,negative regulation of protein phosphorylation,positive regulation of protein phosphorylation,regulation of sodium ion transport,chondrocyte differentiation,…	antigen binding,type II transforming growth factor beta receptor binding,cytokine activity,transforming growth factor beta receptor binding,protein binding,growth factor activity,enzyme binding,type I transforming growth factor beta receptor binding,type III transforming growth factor beta receptor binding,identical protein binding,protein homodimerization activity,protein serine/threonine kinase…	NA	NA	NA	140479	17373.8	NA	4068.46	NA	2.18525e+06	1.12192e+06	185376	14011.1	NA	NA	50853.7	46011.4	NA	NA	NA	510109	468156	275115	37735.8	16244.7	49336.9
O14791	APOL1	Apolipoprotein L1	O14791	APOL1_HUMAN	extracellular region,extracellular space,endoplasmic reticulum lumen,intrinsic component of membrane,very-low-density lipoprotein particle,high-density lipoprotein particle,blood microparticle,membrane	lipid transport,receptor-mediated endocytosis,cholesterol metabolic process,cytolysis,killing of cells of other organism,lipoprotein metabolic process,post-translational protein modification,cellular protein metabolic process,innate immune response,chloride transmembrane transport,response to stimulus	chloride channel activity,protein binding,lipid binding	121786	272425	378624	3717502	2.70639e+06	691414	331977	192457	147210	413345	1.4029e+06	623974	983244	422470	815987	1.56326e+06	1.98864e+06	853891	730704	69135.1	172518	239719	316444	692080	460925
P02751	FN1	Fibronectin	P02751	FINC_HUMAN	extracellular region,fibrinogen complex,proteinaceous extracellular matrix,basal lamina,extracellular space,endoplasmic reticulum lumen,endoplasmic reticulum-Golgi intermediate compartment,apical plasma membrane,extracellular matrix,platelet alpha granule lumen,extracellular exosome,blood microparticle	angiogenesis,regulation of protein phosphorylation,platelet degranulation,acute-phase response,cell-substrate junction assembly,cell adhesion,calcium-independent cell-matrix adhesion,positive regulation of cell proliferation,regulation of cell shape,response to wounding,positive regulation of gene expression,positive regulation of peptidase activity,peptide cross-linking,cytokine-mediated signali…	protease binding,receptor binding,integrin binding,protein binding,collagen binding,protein C-terminus binding,heparin binding,peptidase activator activity,enzyme binding,identical protein binding,chaperone binding,disordered domain specific binding	402342	727781	2771579	636693	1.84688e+06	1.69205e+06	3.05104e+06	2.85775e+06	135368	163895	712240	1.00033e+06	3.97198e+06	3.48966e+06	378653	248686	766508	1601999	3.07768e+06	131247	123618	197995	353661	1.7145e+06	2.09022e+06
P01871	IGHM	Immunoglobulin heavy constant mu	P01871	IGHM_HUMAN	extracellular space,plasma membrane,external side of plasma membrane,cell surface,integral component of membrane,extracellular exosome,pentameric IgM immunoglobulin complex,hexameric IgM immunoglobulin complex,blood microparticle,immunoglobulin complex, circulating	adaptive immune response,phagocytosis, recognition,phagocytosis, engulfment,complement activation, classical pathway,antibacterial humoral response,innate immune response,defense response to Gram-negative bacterium,B cell receptor signaling pathway,positive regulation of B cell activation,leukocyte migration,defense response to bacterium	antigen binding,protein binding,single-stranded DNA binding,phosphatidylcholine binding,immunoglobulin receptor binding,peptidoglycan binding	806322	1.10581e+06	10175924	89817968	82490992	12099904	11475968	7.20673e+06	4319263	11702264	27753590	18086502	23603402	18334882	17344944	31734092	59568996	27612386	26124290	1988182	3494868	3.24298e+06	7674238	24724350	15313683
P01031	C5	Complement C5	P01031	CO5_HUMAN	extracellular region,membrane attack complex,extracellular space,extracellular exosome	activation of MAPK activity,in utero embryonic development,chemotaxis,inflammatory response,complement activation,complement activation, alternative pathway,complement activation, classical pathway,cell surface receptor signaling pathway,G-protein coupled receptor signaling pathway,positive regulation of vascular endothelial growth factor production,negative regulation of macrophage chemotaxis,ne…	endopeptidase inhibitor activity,receptor binding,protein binding,chemokine activity	419873	997403	1540768	93921.3	61654.7	34934.9	136134	410130	58658	34959.5	30154.3	14090.8	72346.3	239108	45565.1	29017.1	22743.8	31075.5	109686	128055	39836.8	21657	17478.7	76378.6	169750
O75298	RTN2	Reticulon-2	O75298	RTN2_HUMAN	endoplasmic reticulum,terminal cisterna,integral component of endoplasmic reticulum membrane,T-tubule,endomembrane system	regulation of glucose import,intracellular protein transmembrane transport	protein binding	NA	NA	NA	NA	NA	NA	NA	NA	82540.3	17589.6	NA	NA	NA	NA	NA	NA	NA	NA	NA	16841.6	40013.9	13484.4	NA	NA	NA
O95819;Q8N4C8;Q9UKE5	MAP4K4;MINK1;TNIK	Mitogen-activated protein kinase kinase kinase kinase 4;Misshapen-like kinase 1;TRAF2 and NCK-interacting protein kinase	O95819;Q8N4C8;Q9UKE5	M4K4_HUMAN;MINK1_HUMAN;TNIK_HUMAN	cytoplasm;cytoplasm,Golgi apparatus,cytosol,postsynaptic density,cell junction,axon,dendrite,postsynaptic membrane,extracellular exosome;nucleus,nucleoplasm,cytoplasm,cytosol,cytoskeleton,apical plasma membrane,recycling endosome,extracellular exosome	MAPK cascade,activation of MAPKKK activity,protein phosphorylation,regulation of mitotic cell cycle,intracellular signal transduction,negative regulation of apoptotic process,regulation of JNK cascade,neuron projection morphogenesis,negative regulation of insulin secretion involved in cellular response to glucose stimulus,negative regulation of neuron projection regeneration,microvillus assembly,…	creatine kinase activity,protein serine/threonine kinase activity,protein binding,ATP binding,MAP kinase kinase kinase kinase activity;protein kinase activity,protein serine/threonine kinase activity,protein binding,ATP binding,MAP kinase kinase kinase kinase activity;protein kinase activity,protein serine/threonine kinase activity,protein binding,ATP binding,MAP kinase kinase kinase kinase activ…	NA	NA	8565.02	42262.2	NA	NA	4340.46	3079.15	56131.3	27936.8	10177.7	NA	6792.15	15279.9	20101.6	13901.5	14966.9	8237.45	5999.74	55691.1	19095.9	612.545	40439.7	24192.7	6255.18
P08575	PTPRC	Receptor-type tyrosine-protein phosphatase C	P08575	PTPRC_HUMAN	plasma membrane,integral component of plasma membrane,focal adhesion,external side of plasma membrane,cell surface,membrane,secretory granule membrane,membrane raft,extracellular exosome	negative regulation of T cell mediated cytotoxicity,negative regulation of cytokine-mediated signaling pathway,hematopoietic progenitor cell differentiation,immunoglobulin biosynthetic process,negative regulation of protein kinase activity,protein dephosphorylation,negative regulation of cell adhesion involved in substrate-bound cell migration,cell surface receptor signaling pathway,dephosphoryla…	protein tyrosine phosphatase activity,transmembrane receptor protein tyrosine phosphatase activity,protein binding,protein kinase binding,identical protein binding	NA	NA	NA	41926.4	NA	NA	NA	NA	108188	41474.5	NA	1446.83	NA	NA	91088.1	2241.81	NA	NA	NA	28923.7	37777.3	9321.06	1463.94	2978.17	NA
P01701	IGLV1-51	Immunoglobulin lambda variable 1-51	P01701	LV151_HUMAN	extracellular region,plasma membrane,extracellular exosome	proteolysis,receptor-mediated endocytosis,immune response,complement activation,complement activation, classical pathway,regulation of complement activation,Fc-epsilon receptor signaling pathway,Fc-gamma receptor signaling pathway involved in phagocytosis,regulation of immune response,leukocyte migration	antigen binding,serine-type endopeptidase activity	107806	558534	445932	2.28603e+06	1.33289e+06	324200	374333	203335	182432	320517	704678	291825	613101	306523	378739	940519	928393	628997	525448	104300	108893	102325	123790	414148	347009
P02766	TTR	Transthyretin	P02766	TTHY_HUMAN	extracellular region,extracellular space,azurophil granule lumen,extracellular exosome	retinoid metabolic process,regulation of receptor activity,extracellular matrix organization,retinol metabolic process,neutrophil degranulation,cellular protein metabolic process,thyroid hormone transport,purine nucleobase metabolic process	hormone activity,protein binding,identical protein binding,protein heterodimerization activity,thyroid hormone binding	4788815	20025760	7.44354e+06	218550	90723.5	39782.6	65113.4	80934.7	198035	149204	75574.7	21481.3	87998.6	63745.5	68331.4	34713.6	18145.3	46552.5	56239.5	274011	133699	97358.8	55490.7	72670	67539.9
P00568	AK1	Adenylate kinase isoenzyme 1	P00568	KAD1_HUMAN	cytosol,extracellular exosome	nucleoside diphosphate phosphorylation,nucleoside triphosphate biosynthetic process,nucleobase-containing small molecule interconversion,ATP metabolic process	adenylate kinase activity,nucleoside diphosphate kinase activity,ATP binding	NA	NA	NA	NA	NA	NA	NA	NA	78712.3	42746.1	NA	NA	NA	NA	42777.1	NA	NA	NA	NA	143976	52418	31956.6	NA	NA	NA
P06576	ATP5F1B	ATP synthase subunit beta, mitochondrial	P06576	ATPB_HUMAN	nucleus,mitochondrion,mitochondrial proton-transporting ATP synthase complex,mitochondrial proton-transporting ATP synthase, catalytic core,mitochondrial matrix,plasma membrane,cell surface,membrane,mitochondrial membrane,mitochondrial nucleoid,myelin sheath,proton-transporting ATP synthase complex,extracellular exosome	angiogenesis,osteoblast differentiation,generation of precursor metabolites and energy,lipid metabolic process,ATP biosynthetic process,negative regulation of cell adhesion involved in substrate-bound cell migration,mitochondrion organization,cristae formation,mitochondrial ATP synthesis coupled proton transport,positive regulation of blood vessel endothelial cell migration,regulation of intracel…	transporter activity,protein binding,ATP binding,transmembrane transporter activity,MHC class I protein binding,angiostatin binding,proton-transporting ATP synthase activity, rotational mechanism,proton-transporting ATPase activity, rotational mechanism,ATPase activity	40760	NA	42635.5	68766	23744.1	589.338	NA	3721.85	556062	250377	27938.7	10037	26513.9	23046.5	44108.9	26686	89219.3	23465.2	20285.1	690769	568999	233118	19531.8	24246.3	26684.5
P05198	EIF2S1	Eukaryotic translation initiation factor 2 subunit 1	P05198	IF2A_HUMAN	nucleus,cytosol,ribosome,polysome,eukaryotic translation initiation factor 2 complex,cytoplasmic stress granule,membrane,eukaryotic 48S preinitiation complex,multi-eIF complex,translation initiation ternary complex,extracellular exosome,glial limiting end-foot,eukaryotic translation initiation factor 2B complex	translational initiation,aging,negative regulation of translational initiation in response to stress,cellular response to amino acid starvation,cellular response to heat,cellular response to UV,response to endoplasmic reticulum stress,PERK-mediated unfolded protein response,protein autophosphorylation,transmembrane transport,positive regulation of neuron death,negative regulation of guanyl-nucleo…	RNA binding,translation initiation factor activity,protein binding,ribosome binding,poly(A) RNA binding	NA	NA	NA	1.58946e+06	NA	NA	NA	NA	82531.5	124317	NA	NA	NA	NA	78019.8	1.8241e+06	NA	NA	NA	269146	41784.6	41624.9	45225.4	NA	NA
O15551	CLDN3	Claudin-3	O15551	CLD3_HUMAN	cytoplasm,integral component of plasma membrane,bicellular tight junction,integral component of membrane,apicolateral plasma membrane,lateral plasma membrane,extracellular exosome	response to hypoxia,epithelial cell morphogenesis,signal transduction,calcium-independent cell-cell adhesion via plasma membrane cell-adhesion molecules,response to ethanol,protein homooligomerization,protein heterooligomerization,bicellular tight junction assembly	transmembrane signaling receptor activity,structural molecule activity,identical protein binding	NA	NA	NA	NA	NA	NA	NA	NA	6920.45	6124.32	NA	NA	NA	NA	4952.2	1676.9	NA	NA	NA	NA	4511.71	1190.8	NA	NA	NA
O95678	KRT75	Keratin, type II cytoskeletal 75	O95678	K2C75_HUMAN	cytosol,intermediate filament,keratin filament,extracellular exosome	hematopoietic progenitor cell differentiation,keratinization,cornification	structural molecule activity	7788.92	8317.13	35827.1	151950	31125.6	24275.6	43458.2	35722.4	96583.4	41337.5	17981.8	193235	21689	44168.4	345076	160498	97634.7	108013	17901.6	3.57302e+06	65365.5	152322	49491.8	31725.9	57441
P05546	SERPIND1	Heparin cofactor 2	P05546	HEP2_HUMAN	extracellular region,extracellular space,endoplasmic reticulum lumen,extracellular exosome	chemotaxis,blood coagulation,negative regulation of endopeptidase activity,post-translational protein modification,cellular protein metabolic process	endopeptidase inhibitor activity,serine-type endopeptidase inhibitor activity,heparin binding	755775	2.6154e+06	1.24141e+06	501939	214668	47353.7	54792.6	69989.3	260819	373959	215602	48036	71286.7	56469.5	453592	236472	133455	71654.9	65241	183447	269568	212290	93644.8	112561	85402.1
O75323	NIPSNAP2	Protein NipSnap homolog 2	O75323	NIPS2_HUMAN	mitochondrion,mitochondrial outer membrane,integral component of plasma membrane,membrane	oxidative phosphorylation,ATP biosynthetic process,positive regulation of high voltage-gated calcium channel activity,negative regulation of ATP citrate synthase activity	protein binding	NA	NA	NA	NA	NA	NA	NA	NA	20325.5	4102.25	NA	NA	NA	NA	NA	NA	NA	NA	NA	9075.93	1533.86	4898.87	NA	NA	NA
P03951	F11	Coagulation factor XI	P03951	FA11_HUMAN	extracellular region,extracellular space,plasma membrane,membrane,extracellular exosome	blood coagulation,blood coagulation, intrinsic pathway,plasminogen activation,positive regulation of fibrinolysis	serine-type endopeptidase activity,protein binding,heparin binding,serine-type aminopeptidase activity	106507	363284	371679	NA	NA	NA	NA	NA	65413.6	54435.9	12130.3	NA	NA	NA	NA	3962.54	NA	NA	NA	86410	25750.4	18874.5	NA	NA	NA
P00488	F13A1	Coagulation factor XIII A chain	P00488	F13A_HUMAN	extracellular region,platelet alpha granule lumen,blood microparticle	platelet degranulation,blood coagulation,peptide cross-linking,cytokine-mediated signaling pathway,blood coagulation, fibrin clot formation	protein-glutamine gamma-glutamyltransferase activity,metal ion binding	53919.2	130070	377425	185281	50830.4	19706.1	33980.5	56201.8	1.23004e+06	504329	92819	7850.37	32091.2	37748.1	276083	89142.8	17892.8	30100.1	40667.4	605705	885385	231056	46081.1	44564.3	43675.7
O60763	USO1	General vesicular transport factor p115	O60763	USO1_HUMAN	Golgi membrane,fibrillar center,endoplasmic reticulum,Golgi apparatus,Golgi stack,cytosol,ER to Golgi transport vesicle membrane,membrane,transport vesicle,perinuclear region of cytoplasm	intracellular protein transport,ER to Golgi vesicle-mediated transport,Golgi organization,transcytosis,COPII vesicle coating,Golgi vesicle docking,vesicle fusion with Golgi apparatus,membrane fusion	RNA binding,protein binding,protein transporter activity,cadherin binding	NA	NA	NA	NA	NA	NA	NA	NA	15224.7	20299.3	NA	NA	NA	NA	NA	NA	NA	NA	NA	31123.6	6258.53	15746.5	NA	NA	NA
O75165	DNAJC13	DnaJ homolog subfamily C member 13	O75165	DJC13_HUMAN	lysosomal membrane,cytosol,plasma membrane,endosome membrane,membrane,secretory granule membrane,early endosome membrane,azurophil granule membrane,intracellular membrane-bounded organelle,extracellular exosome,WASH complex	osteoblast differentiation,receptor-mediated endocytosis,endosome organization,protein transport,neutrophil degranulation,regulation of early endosome to recycling endosome transport,regulation of early endosome to late endosome transport	protein binding	NA	NA	NA	NA	NA	NA	NA	NA	6025.65	1181.28	NA	NA	NA	NA	NA	NA	NA	NA	NA	1587.13	3124.45	4791.17	NA	NA	NA
P00738	HP	Haptoglobin	P00738	HPT_HUMAN	extracellular region,extracellular space,haptoglobin-hemoglobin complex,specific granule lumen,extracellular exosome,endocytic vesicle lumen,blood microparticle,tertiary granule lumen	receptor-mediated endocytosis,defense response,acute-phase response,positive regulation of cell death,response to hydrogen peroxide,defense response to bacterium,neutrophil degranulation,negative regulation of oxidoreductase activity,cellular oxidant detoxification,negative regulation of hydrogen peroxide catabolic process,response to organic substance,acute inflammatory response	protein binding,antioxidant activity,hemoglobin binding	3.32363e+06	8495733	9527831	15429194	12727922	5833878	8872921	8517562	460372	1.88268e+06	5377373	3.96879e+06	11975004	7846580	2.25375e+06	3.97511e+06	7.79502e+06	7.28133e+06	11432064	474329	259093	585326	870272	4.06211e+06	4.16477e+06
O60229	KALRN	Kalirin	O60229	KALRN_HUMAN	nucleoplasm,cytosol,postsynaptic density,actin cytoskeleton,extracellular exosome	behavioral fear response,protein phosphorylation,signal transduction,G-protein coupled receptor signaling pathway,Rho protein signal transduction,nervous system development,neuromuscular junction development,lactation,memory,adult locomotory behavior,response to mechanical stimulus,smooth muscle cell migration,vesicle-mediated transport,regulation of Rho protein signal transduction,social behavio…	protein serine/threonine kinase activity,guanyl-nucleotide exchange factor activity,Rho guanyl-nucleotide exchange factor activity,GTPase activator activity,ATP binding,Rac guanyl-nucleotide exchange factor activity,metal ion binding	NA	NA	NA	NA	NA	NA	NA	NA	31229	5869.53	2103.3	NA	NA	NA	1056.94	NA	NA	NA	NA	3403.2	20889.7	1897.23	NA	NA	NA
P02042	HBD	Hemoglobin subunit delta	P02042	HBD_HUMAN	cytosol,hemoglobin complex,blood microparticle	blood coagulation,oxygen transport	oxygen transporter activity,iron ion binding,protein binding,oxygen binding,heme binding	NA	57711.4	141404	298604	148753	85766.7	164855	182981	571676	839626	215200	152425	337825	245658	371119	109986	102088	179726	234449	535426	464100	272798	134418	216795	180605
P05156	CFI	Complement factor I	P05156	CFAI_HUMAN	extracellular region,extracellular space,membrane,extracellular exosome	proteolysis,receptor-mediated endocytosis,complement activation, classical pathway,regulation of complement activation,innate immune response	serine-type endopeptidase activity,scavenger receptor activity,protein binding,metal ion binding	418393	1.48824e+06	834880	16836.8	NA	NA	10462.3	45167.3	29289.6	11815.1	6043.28	NA	NA	NA	12941	4500.28	NA	7014.99	1692.28	38072.8	6018.4	3237.31	115.19	5548.74	31612.2
P04040	CAT	Catalase	P04040	CATA_HUMAN	extracellular region,mitochondrion,mitochondrial intermembrane space,lysosome,peroxisome,peroxisomal membrane,peroxisomal matrix,endoplasmic reticulum,Golgi apparatus,cytosol,plasma membrane,focal adhesion,membrane,secretory granule lumen,intracellular membrane-bounded organelle,extracellular exosome,ficolin-1-rich granule lumen,cytoplasm	response to reactive oxygen species,osteoblast differentiation,ureteric bud development,response to hypoxia,triglyceride metabolic process,aging,cholesterol metabolic process,aerobic respiration,response to light intensity,UV protection,response to ozone,response to lead ion,positive regulation of phosphatidylinositol 3-kinase signaling,response to activity,response to inactivity,hemoglobin metab…	aminoacylase activity,catalase activity,receptor binding,protein binding,antioxidant activity,oxidoreductase activity, acting on peroxide as acceptor,enzyme binding,heme binding,protein homodimerization activity,metal ion binding,NADP binding	4234.97	6644.79	83962.4	109418	24015.2	7886.61	15321.5	15741.6	498953	197894	56876.9	26028	20673	30122.2	108840	47680.7	15324.6	24571.6	8260.34	514286	309832	101788	47425.1	43522.8	39143.6
P04004	VTN	Vitronectin	P04004	VTNC_HUMAN	extracellular region,basement membrane,extracellular space,endoplasmic reticulum,Golgi lumen,extracellular matrix,intracellular membrane-bounded organelle,rough endoplasmic reticulum lumen,extracellular exosome,alphav-beta3 integrin-vitronectin complex,blood microparticle	receptor-mediated endocytosis,immune response,cell adhesion,cell-matrix adhesion,cell proliferation,positive regulation of cell-substrate adhesion,negative regulation of endopeptidase activity,positive regulation of smooth muscle cell migration,cell migration,negative regulation of blood coagulation,extracellular matrix organization,regulation of complement activation,positive regulation of vascu…	scavenger receptor activity,integrin binding,protein binding,collagen binding,heparin binding,polysaccharide binding,identical protein binding,extracellular matrix binding	1604914	4.66571e+06	2207009	652940	339957	97263.5	127099	181709	586895	538326	245583	83594.3	164822	144805	1.14487e+06	412422	273472	165035	175117	653638	468231	232719	105195	188883	161894
O75190	DNAJB6	DnaJ homolog subfamily B member 6	O75190	DNJB6_HUMAN	nucleus,nucleoplasm,cytosol,membrane,Z disc,perinuclear region of cytoplasm	protein folding,actin cytoskeleton organization,extracellular matrix organization,positive regulation of ATPase activity,regulation of protein localization,protein localization to nucleus,negative regulation of cysteine-type endopeptidase activity involved in apoptotic process,intermediate filament organization,negative regulation of transcription, DNA-templated,chorio-allantoic fusion,syncytiotr…	ATPase activator activity,DNA binding,protein binding,heat shock protein binding,unfolded protein binding,chaperone binding	NA	NA	NA	NA	NA	NA	1722.25	NA	33759	26061.5	NA	NA	NA	NA	6278.16	NA	NA	NA	NA	94404.7	22117.4	13380.5	NA	NA	NA
P05089	ARG1	Arginase-1	P05089	ARGI1_HUMAN	extracellular region,extracellular space,nucleus,cytoplasm,mitochondrial outer membrane,cytosol,azurophil granule lumen,specific granule lumen,neuron projection,neuronal cell body,extracellular exosome	urea cycle,liver development,positive regulation of endothelial cell proliferation,adaptive immune response,arginine catabolic process,aging,response to herbicide,response to manganese ion,response to zinc ion,response to selenium ion,regulation of L-arginine import,response to amine,arginine catabolic process to ornithine,lung development,collagen biosynthetic process,response to vitamin A,respo…	arginase activity,manganese ion binding	6975.56	35744.8	89271.6	216530	60498.6	11686.4	51050.8	33913	40998.6	34535.3	29220.3	56417.9	9792.57	61554.9	193682	76036.1	75813	116029	33234.9	910534	34456.5	99973.7	61759.9	33200	42636.7
O75390	CS	Citrate synthase, mitochondrial	O75390	CISY_HUMAN	nucleus,mitochondrion,mitochondrial matrix,extracellular exosome	carbohydrate metabolic process,tricarboxylic acid cycle	RNA binding,citrate (Si)-synthase activity	NA	431.977	4520.29	7960.68	NA	NA	NA	NA	235954	65410.1	6899.61	NA	15018.2	2611.73	2750.5	1137.79	NA	NA	NA	178247	89558.9	15934.1	5536.01	66186.3	NA
O60437	PPL	Periplakin	O60437	PEPL_HUMAN	cornified envelope,nucleus,mitochondrion,cytosol,cytoskeleton,desmosome,extracellular exosome	cytoskeleton organization,response to mechanical stimulus,cornification	structural constituent of cytoskeleton,protein binding,cadherin binding	11232.3	NA	64635.7	129042	43915.2	NA	NA	NA	298557	88639.6	74828.7	23557.4	18279.7	NA	56900.2	38079	38462.2	NA	NA	288494	7497.01	10083.7	5553.5	91016.4	20165.4
O14745	SLC9A3R1	Na(+)/H(+) exchange regulatory cofactor NHE-RF1	O14745	NHRF1_HUMAN	ruffle,cytoplasm,microvillus,endomembrane system,actin cytoskeleton,membrane,apical plasma membrane,filopodium,brush border membrane,microvillus membrane,vesicle,stereocilium tip,membrane raft,perinuclear region of cytoplasm,extracellular exosome,cell periphery,sperm midpiece,nucleus	renal sodium ion transport,nuclear migration,adenylate cyclase-activating dopamine receptor signaling pathway,sensory perception of sound,negative regulation of cell proliferation,regulation of cell shape,regulation of cell size,negative regulation of platelet-derived growth factor receptor signaling pathway,negative regulation of phosphatidylinositol 3-kinase signaling,Wnt signaling pathway,glan…	receptor binding,protein binding,beta-catenin binding,chloride channel regulator activity,phosphatase binding,PDZ domain binding,beta-2 adrenergic receptor binding,protein complex scaffold,protein self-association,myosin II binding,dopamine receptor binding,growth factor receptor binding	NA	NA	NA	89881.1	NA	NA	NA	29707.7	105931	81229.8	16468.4	NA	NA	NA	189527	34044	NA	NA	NA	34305	64104.1	27044.6	NA	NA	NA
O60762	DPM1	Dolichol-phosphate mannosyltransferase subunit 1	O60762	DPM1_HUMAN	nucleus,endoplasmic reticulum,endoplasmic reticulum membrane,membrane,dolichol-phosphate-mannose synthase complex	GPI anchor biosynthetic process,protein N-linked glycosylation via asparagine,dolichol metabolic process,protein mannosylation,protein O-linked mannosylation	dolichyl-phosphate-mannose-protein mannosyltransferase activity,dolichyl-phosphate beta-D-mannosyltransferase activity,protein binding	4778.85	NA	118016	115680	49928.9	113030	798430	148587	16868.8	2335.14	12017.6	164725	116950	116596	NA	42788.2	83630.6	54372.4	765374	17251.2	3229.65	3048.18	3400.73	19707.2	85729
P06310	IGKV2-30	Immunoglobulin kappa variable 2-30	P06310	KV230_HUMAN	extracellular region,plasma membrane,extracellular exosome,blood microparticle	proteolysis,receptor-mediated endocytosis,immune response,complement activation,complement activation, classical pathway,regulation of complement activation,Fc-epsilon receptor signaling pathway,Fc-gamma receptor signaling pathway involved in phagocytosis,regulation of immune response,leukocyte migration	antigen binding,serine-type endopeptidase activity	94799.3	116504	525949	4.00823e+06	4435381	1.58531e+06	776186	557814	242887	1.10541e+06	778720	1.17533e+06	1.64044e+06	1.37371e+06	922879	1.44694e+06	3.70853e+06	2.29936e+06	1.59424e+06	152518	162014	613611	530019	1251379	779622
P01714	IGLV3-19	Immunoglobulin lambda variable 3-19	P01714	LV319_HUMAN	extracellular region,plasma membrane,extracellular exosome	proteolysis,receptor-mediated endocytosis,immune response,complement activation,complement activation, classical pathway,regulation of complement activation,Fc-epsilon receptor signaling pathway,Fc-gamma receptor signaling pathway involved in phagocytosis,regulation of immune response,leukocyte migration	antigen binding,serine-type endopeptidase activity	403798	1.1212e+06	1.55533e+06	3.60226e+06	3.05572e+06	850810	711987	487366	337357	455867	1.38803e+06	744368	1.54495e+06	642182	592882	1309222	1.84524e+06	944303	1.16827e+06	261082	349205	251749	211865	663107	675258
P01042	KNG1	Kininogen-1	P01042	KNG1_HUMAN	extracellular region,extracellular space,endoplasmic reticulum lumen,plasma membrane,extracellular matrix,platelet alpha granule lumen,extracellular exosome,blood microparticle	platelet degranulation,inflammatory response,negative regulation of cell adhesion,G-protein coupled receptor signaling pathway,positive regulation of cytosolic calcium ion concentration,blood coagulation, intrinsic pathway,negative regulation of endopeptidase activity,negative regulation of blood coagulation,vasodilation,positive regulation of apoptotic process,post-translational protein modifica…	cysteine-type endopeptidase inhibitor activity,receptor binding,protein binding,heparin binding,zinc ion binding,endopeptidase inhibitor activity	2.05918e+06	6493571	2.90006e+06	272811	94041.3	51094.3	82794.6	110728	239873	219083	100366	24700	81250.6	77322	203687	96353.2	39970.4	54655.6	65609.4	209592	164630	72443.7	44261.7	136128	134771
O15145	ARPC3	Actin-related protein 2/3 complex subunit 3	O15145	ARPC3_HUMAN	cytosol,Arp2/3 protein complex,focal adhesion,actin cytoskeleton,membrane,lamellipodium,filamentous actin,Requires Ontology,extracellular exosome	Arp2/3 complex-mediated actin nucleation,Fc-gamma receptor signaling pathway involved in phagocytosis,ephrin receptor signaling pathway,membrane organization,actin polymerization-dependent cell motility,cellular response to nerve growth factor stimulus	structural constituent of cytoskeleton,protein binding,actin filament binding	NA	NA	NA	86818	NA	NA	NA	NA	538965	372283	19329	NA	NA	NA	32134.3	50458.8	NA	NA	NA	254840	77961.8	21741.3	10029.6	NA	NA
O15533	TAPBP	Tapasin	O15533	TPSN_HUMAN	Golgi membrane,endoplasmic reticulum,endoplasmic reticulum membrane,integral component of membrane,phagocytic vesicle membrane,endoplasmic reticulum-Golgi intermediate compartment membrane,MHC class I peptide loading complex,integral component of lumenal side of endoplasmic reticulum membrane,TAP complex	antigen processing and presentation of peptide antigen via MHC class I,antigen processing and presentation of exogenous peptide antigen via MHC class I, TAP-dependent,retrograde vesicle-mediated transport, Golgi to ER,immune response,regulation of gene expression,peptide transport,antigen processing and presentation of endogenous peptide antigen via MHC class I,peptide antigen stabilization,regul…	protein binding,peptide antigen-transporting ATPase activity,MHC class I protein binding,peptide antigen binding,TAP1 binding,TAP2 binding,unfolded protein binding	NA	NA	NA	NA	NA	NA	NA	NA	160272	55068.8	NA	NA	NA	NA	NA	NA	NA	NA	NA	226904	111891	35304.1	4872.33	NA	NA
P01601	IGKV1D-16	Immunoglobulin kappa variable 1D-16	P01601	KVD16_HUMAN	extracellular region,extracellular space,plasma membrane,extracellular exosome	immunoglobulin production,proteolysis,receptor-mediated endocytosis,immune response,complement activation,complement activation, classical pathway,regulation of complement activation,Fc-epsilon receptor signaling pathway,Fc-gamma receptor signaling pathway involved in phagocytosis,regulation of immune response,leukocyte migration	antigen binding,serine-type endopeptidase activity	133871	246818	477576	1.47282e+06	1.45145e+06	412753	361969	338312	73813.5	251796	626350	515434	1123689	776992	408050	629822	973667	892912	820146	67073.1	85294.7	311651	249009	670313	604644
P01111	NRAS	GTPase NRas	P01111	RASN_HUMAN	Golgi membrane,Golgi apparatus,plasma membrane,membrane,extracellular exosome,tertiary granule membrane	MAPK cascade,positive regulation of endothelial cell proliferation,stimulatory C-type lectin receptor signaling pathway,epidermal growth factor receptor signaling pathway,Ras protein signal transduction,axon guidance,Fc-epsilon receptor signaling pathway,ERBB2 signaling pathway,neutrophil degranulation,leukocyte migration	GTPase activity,protein binding,GTP binding	NA	NA	NA	101760	5821.2	NA	NA	NA	781754	416591	58667.4	NA	NA	NA	208748	44737.8	NA	NA	NA	161927	135941	66967.8	14427.5	49337.6	NA
O75844	ZMPSTE24	CAAX prenyl protease 1 homolog	O75844	FACE1_HUMAN	nuclear inner membrane,membrane,integral component of endoplasmic reticulum membrane,extracellular exosome	proteolysis,nuclear envelope organization,prenylated protein catabolic process,CAAX-box protein processing	metalloendopeptidase activity,protein binding,metalloexopeptidase activity,metal ion binding	NA	NA	NA	NA	NA	NA	NA	NA	45780.4	34639	NA	NA	NA	NA	NA	NA	NA	NA	NA	23905.2	23917.3	27253.6	2058.36	NA	NA
O94886	TMEM63A	CSC1-like protein 1	O94886	CSCL1_HUMAN	lysosomal membrane,microtubule organizing center,plasma membrane,integral component of membrane,specific granule membrane,intracellular membrane-bounded organelle,extracellular exosome,tertiary granule membrane	ion transport,neutrophil degranulation	nucleic acid binding	NA	NA	NA	NA	NA	NA	NA	NA	111564	134728	2208.82	NA	NA	NA	14912.3	NA	NA	NA	NA	299840	53833.2	100198	10074.8	NA	NA
P05771	PRKCB	Protein kinase C beta type	P05771	KPCB_HUMAN	nucleus,nucleoplasm,cytoplasm,cytosol,plasma membrane,extracellular exosome	response to hypoxia,adaptive immune response,transcription, DNA-templated,regulation of transcription from RNA polymerase II promoter,protein phosphorylation,calcium ion transport,cellular calcium ion homeostasis,apoptotic process,mitotic nuclear envelope disassembly,signal transduction,negative regulation of glucose transport,peptidyl-serine phosphorylation,platelet activation,positive regulatio…	chromatin binding,protein serine/threonine kinase activity,protein kinase C activity,calcium-dependent protein kinase C activity,protein kinase C binding,calcium channel regulator activity,protein binding,ATP binding,zinc ion binding,ligand-dependent nuclear receptor transcription coactivator activity,histone kinase activity (H3-T6 specific),histone binding,androgen receptor binding	NA	NA	NA	NA	NA	NA	NA	1098.3	120263	48998.1	NA	NA	NA	NA	32087.8	NA	NA	NA	NA	52776.8	83632.3	11575.7	1705.6	NA	NA
P00492	HPRT1	Hypoxanthine-guanine phosphoribosyltransferase	P00492	HPRT_HUMAN	cytoplasm,cytosol,extracellular exosome	response to amphetamine,purine nucleotide biosynthetic process,purine ribonucleoside salvage,adenine salvage,guanine salvage,grooming behavior,locomotory behavior,cytolysis,striatum development,cerebral cortex neuron differentiation,central nervous system neuron development,IMP salvage,dopamine metabolic process,purine-containing compound salvage,hypoxanthine salvage,positive regulation of dopami…	nucleotide binding,magnesium ion binding,hypoxanthine phosphoribosyltransferase activity,protein binding,identical protein binding,protein homodimerization activity,guanine phosphoribosyltransferase activity	NA	NA	NA	6959.74	NA	NA	NA	NA	120839	15559.1	7640.44	NA	NA	NA	23741.2	6051.82	NA	NA	NA	21677	23793.4	43645.8	13077	NA	NA
O60814;P57053;P62807	H2BC12;H2BC12L;H2BC10	Histone H2B type 1-K;Histone H2B type F-S;Histone H2B type 1-C/E/F/G/I	O60814;P57053;P62807	H2B1K_HUMAN;H2BFS_HUMAN;H2B1C_HUMAN	nucleosome,extracellular space,nucleus,nucleoplasm,cytosol;nucleosome,extracellular space,nucleus,nucleoplasm,cytosol;nucleosome,extracellular space,nucleus,nucleoplasm,cytosol,extracellular exosome	innate immune response in mucosa,nucleosome assembly,protein ubiquitination,antibacterial humoral response,killing of cells of other organism,defense response to Gram-negative bacterium,defense response to Gram-positive bacterium,Requires Ontology;innate immune response in mucosa,nucleosome assembly,antibacterial humoral response,substantia nigra development,defense response to Gram-positive bact…	molecular_function,DNA binding,protein heterodimerization activity;DNA binding,protein heterodimerization activity;DNA binding,protein binding,identical protein binding,protein heterodimerization activity	46302	18740.3	36248.3	183793	63840.9	2255.57	13196.1	25108.9	381975	142665	88891	47618.7	86285.1	100282	184115	83013.1	223471	52110.3	34957.3	8973909	137920	157462	100060	57485.7	46393.8
O75964	ATP5MG	ATP synthase subunit g, mitochondrial	O75964	ATP5L_HUMAN	mitochondrial proton-transporting ATP synthase complex, coupling factor F(o),mitochondrion,mitochondrial inner membrane,mitochondrial proton-transporting ATP synthase complex,extracellular exosome	ATP biosynthetic process,ATP synthesis coupled proton transport,cristae formation,mitochondrial ATP synthesis coupled proton transport,Requires Ontology	transmembrane transporter activity,ATPase activity,proton-transporting ATP synthase activity, rotational mechanism	NA	NA	NA	NA	NA	NA	NA	NA	110224	18097.1	NA	NA	NA	NA	26080.9	NA	NA	NA	NA	99745.1	47375.7	1904.67	4538.4	NA	NA
P05090	APOD	Apolipoprotein D	P05090	APOD_HUMAN	extracellular region,extracellular space,endoplasmic reticulum,cytosolic ribosome,dendrite,neuronal cell body,perinuclear region of cytoplasm,extracellular exosome	response to reactive oxygen species,angiogenesis,glucose metabolic process,lipid metabolic process,lipid transport,brain development,aging,negative regulation of platelet-derived growth factor receptor signaling pathway,peripheral nervous system axon regeneration,tissue regeneration,negative regulation of protein import into nucleus,response to drug,negative regulation of smooth muscle cell proli…	lipid transporter activity,protein binding,cholesterol binding	150770	260012	190045	960358	228258	20162.1	101635	178783	52334.9	55813.7	108202	35343.1	93728.4	77606.2	474214	279642	173838	93921.4	116130	95816.5	34872.5	54639.1	50617.9	66342.6	74789.6
P04070	PROC	Vitamin K-dependent protein C	P04070	PROC_HUMAN	extracellular region,extracellular space,endoplasmic reticulum,endoplasmic reticulum lumen,Golgi apparatus,Golgi lumen	liver development,signal peptide processing,proteolysis,ER to Golgi vesicle-mediated transport,blood coagulation,peptidyl-glutamic acid carboxylation,negative regulation of blood coagulation,negative regulation of apoptotic process,post-translational protein modification,cellular protein metabolic process,regulation of circulating fibrinogen levels,negative regulation of inflammatory response,neg…	serine-type endopeptidase activity,calcium ion binding,protein binding	71563.6	312022	145058	NA	NA	NA	3381.33	35689	22869.1	55564.2	NA	NA	NA	NA	340649	NA	NA	NA	NA	2086.39	7786.81	506.888	41169.2	NA	NA
P03952	KLKB1	Plasma kallikrein	P03952	KLKB1_HUMAN	extracellular region,extracellular space,plasma membrane,extracellular exosome	Factor XII activation,proteolysis,blood coagulation, intrinsic pathway,extracellular matrix disassembly,zymogen activation,plasminogen activation,fibrinolysis,positive regulation of fibrinolysis	serine-type endopeptidase activity,protein binding	1029661	2.49142e+06	1.98375e+06	97469.6	73699.1	65802.6	183068	336143	68522.7	46318.2	22215.3	7284.59	19071.2	38671.2	97231.7	55956.9	43841.9	90746	237609	106230	41328.4	16435.5	6392.01	26747.5	41603.3
P05452	CLEC3B	Tetranectin	P05452	TETN_HUMAN	granular component,extracellular region,extracellular space,cytoplasm,platelet dense granule lumen,extracellular exosome,extracellular matrix	ossification,platelet degranulation,positive regulation of plasminogen activation,bone mineralization,cellular response to organic substance,cellular response to transforming growth factor beta stimulus	calcium ion binding,heparin binding,carbohydrate binding,kringle domain binding	464399	1.80034e+06	842902	66664.8	NA	NA	NA	10036.2	35809.9	6790	NA	NA	NA	NA	NA	NA	NA	NA	NA	12752.7	7460.79	NA	NA	NA	8415.09
O43150	ASAP2	Arf-GAP with SH3 domain, ANK repeat and PH domain-containing protein 2	O43150	ASAP2_HUMAN	plasma membrane,Golgi cisterna membrane,membrane,cytoplasm,intracellular membrane-bounded organelle,cytosol	positive regulation of GTPase activity,regulation of ARF protein signal transduction,vesicle-mediated transport	GTPase activator activity,protein binding,metal ion binding,small GTPase binding	NA	NA	NA	NA	NA	NA	NA	NA	24988.9	8708.85	NA	NA	NA	NA	NA	NA	NA	NA	NA	1636.92	13804.2	2892.86	NA	NA	NA
P00491	PNP	Purine nucleoside phosphorylase	P00491	PNPH_HUMAN	extracellular region,intracellular,nucleus,cytoplasm,cytosol,cytoskeleton,secretory granule lumen,extracellular exosome,ficolin-1-rich granule lumen	nucleobase-containing compound metabolic process,inosine catabolic process,purine nucleotide catabolic process,nicotinamide riboside catabolic process,immune response,NAD biosynthesis via nicotinamide riboside salvage pathway,urate biosynthetic process,positive regulation of T cell proliferation,response to drug,purine-containing compound salvage,neutrophil degranulation,positive regulation of al…	nucleoside binding,purine nucleobase binding,purine-nucleoside phosphorylase activity,drug binding,phosphate ion binding	NA	NA	44062.2	15880.2	4870.67	NA	NA	NA	150263	56170.8	9022.65	6080.51	NA	NA	28533.9	5544.26	NA	20741.9	NA	120286	57621.3	22982	2358.19	4447.49	NA
P06681	C2	Complement C2	P06681	CO2_HUMAN	extracellular region,extracellular space,extracellular exosome	proteolysis,complement activation,complement activation, classical pathway,response to nutrient,regulation of complement activation,innate immune response,positive regulation of apoptotic cell clearance	serine-type endopeptidase activity,protein binding,metal ion binding	295275	921339	690165	30593.3	NA	4517.84	17581.7	65457.8	30905.2	22943.5	8056.64	NA	NA	36849.5	43266.7	15826.4	4161.02	10557.8	16493	49661.7	10897.3	5191.77	7472.29	55491.7	49804.6
P00748	F12	Coagulation factor XII	P00748	FA12_HUMAN	extracellular region,extracellular space,plasma membrane,extracellular exosome,rough endoplasmic reticulum	plasma kallikrein-kinin cascade,Factor XII activation,blood coagulation, intrinsic pathway,positive regulation of plasminogen activation,protein processing,protein autoprocessing,positive regulation of blood coagulation,zymogen activation,fibrinolysis,innate immune response,response to misfolded protein,positive regulation of fibrinolysis	serine-type endopeptidase activity,calcium ion binding,protein binding,misfolded protein binding	695555	2.11743e+06	1.21836e+06	NA	21548.3	NA	16879.8	12736	78480	46722.2	15991.9	NA	NA	NA	27573	12312.2	NA	NA	NA	100965	31042.5	16048.1	5696.5	9807.63	37171.3
P01591	JCHAIN	Immunoglobulin J chain	P01591	IGJ_HUMAN	extracellular region,extracellular space,extracellular exosome,monomeric IgA immunoglobulin complex,dimeric IgA immunoglobulin complex,secretory IgA immunoglobulin complex,secretory dimeric IgA immunoglobulin complex,pentameric IgM immunoglobulin complex,blood microparticle,hexameric IgM immunoglobulin complex	retina homeostasis,adaptive immune response,glomerular filtration,receptor-mediated endocytosis,immune response,antibacterial humoral response,positive regulation of protein oligomerization,innate immune response,leukocyte migration,positive regulation of respiratory burst	antigen binding,IgA binding,protein binding, bridging,protein homodimerization activity,single-stranded DNA binding,phosphatidylcholine binding,immunoglobulin receptor binding,peptidoglycan binding	421871	678918	3684092	62246636	15799437	4260294	5.40892e+06	2.25306e+06	1.41253e+06	2.74212e+06	13773641	4.35155e+06	10222465	2.78687e+06	6545538	13013175	10450349	6627526	8625921	466150	1.15927e+06	1272646	2.11919e+06	6990283	4.12091e+06
P01597;P04432	IGKV1-39;IGKV1D-39	Immunoglobulin kappa variable 1-39;Immunoglobulin kappa variable 1D-39	P01597;P04432	KV139_HUMAN;KVD39_HUMAN	extracellular region,plasma membrane,extracellular exosome,blood microparticle;extracellular region,plasma membrane	proteolysis,receptor-mediated endocytosis,immune response,complement activation,complement activation, classical pathway,regulation of complement activation,Fc-epsilon receptor signaling pathway,Fc-gamma receptor signaling pathway involved in phagocytosis,regulation of immune response,leukocyte migration;proteolysis,receptor-mediated endocytosis,immune response,complement activation,complement ac…	antigen binding,serine-type endopeptidase activity;antigen binding,serine-type endopeptidase activity	150774	538646	1.09479e+06	1544556	1.63749e+06	566232	538058	486816	305697	328947	551083	454012	1166739	918428	217805	393305	1.28307e+06	1.5865e+06	1.09547e+06	290221	248220	90922.5	84362.2	555259	607212
O94919	ENDOD1	Endonuclease domain-containing 1 protein	O94919	ENDD1_HUMAN	extracellular region,cytosol,membrane,extracellular exosome	platelet degranulation,nucleic acid phosphodiester bond hydrolysis	nucleic acid binding,endonuclease activity,metal ion binding	NA	NA	14523.7	9717.09	NA	NA	NA	NA	639385	271741	22493.8	NA	NA	NA	18034.8	8407.67	NA	NA	NA	56048.8	109783	28613.7	9074.73	8133.13	NA
P01768;P0DP03	IGHV3-30;IGHV3-30-5	Immunoglobulin heavy variable 3-30;Immunoglobulin heavy variable 3-30-5	P01768;P0DP03	HV330_HUMAN;HVC05_HUMAN	extracellular region,extracellular space,plasma membrane,blood microparticle,external side of plasma membrane,immunoglobulin complex, circulating;extracellular region,plasma membrane	proteolysis,receptor-mediated endocytosis,immune response,complement activation,complement activation, classical pathway,regulation of complement activation,Fc-epsilon receptor signaling pathway,Fc-gamma receptor signaling pathway involved in phagocytosis,regulation of immune response,leukocyte migration,innate immune response,B cell receptor signaling pathway,positive regulation of B cell activa…	antigen binding,serine-type endopeptidase activity,immunoglobulin receptor binding;antigen binding	225926	574271	1.18663e+06	4.13555e+06	3.71171e+06	872731	607425	539897	275607	704856	1102882	761876	1.80479e+06	954746	1.00973e+06	2.20009e+06	2655241	1.32294e+06	1.4891e+06	262068	241942	405349	465206	1.24577e+06	726586
P02760	AMBP	Protein AMBP	P02760	AMBP_HUMAN	extracellular region,extracellular space,plasma membrane,cell surface,extracellular matrix,intracellular membrane-bounded organelle,extracellular exosome,blood microparticle	receptor-mediated endocytosis,cell adhesion,female pregnancy,negative regulation of endopeptidase activity,viral process,protein-chromophore linkage,protein catabolic process,heme catabolic process,negative regulation of JNK cascade,negative regulation of immune response	serine-type endopeptidase inhibitor activity,protein binding,calcium channel inhibitor activity,IgA binding,heme binding,protein homodimerization activity,calcium oxalate binding	626175	1478252	875607	565968	168145	36826.6	171914	241116	97979.8	129150	120646	28450.9	237854	281566	180911	265717	16323.5	225710	352885	61214	60164.4	60555.4	73123.4	353910	394300
O60218	AKR1B10	Aldo-keto reductase family 1 member B10	O60218	AK1BA_HUMAN	lysosome,cytosol,extracellular exosome,mitochondrion	retinoid metabolic process,farnesol catabolic process,daunorubicin metabolic process,doxorubicin metabolic process,oxidation-reduction process	retinal dehydrogenase activity,aldo-keto reductase (NADP) activity,protein binding,geranylgeranyl reductase activity,indanol dehydrogenase activity,alcohol dehydrogenase (NADP+) activity,oxidoreductase activity,alditol:NADP+ 1-oxidoreductase activity	NA	NA	NA	NA	NA	NA	NA	NA	38223.2	3072.57	NA	NA	NA	NA	1758.2	NA	NA	NA	NA	158448	37070.4	NA	332.87	NA	NA
P00918	CA2	Carbonic anhydrase 2	P00918	CAH2_HUMAN	cytoplasm,cytosol,plasma membrane,microvillus,basolateral plasma membrane,axon,myelin sheath,apical part of cell,extracellular exosome	kidney development,morphogenesis of an epithelium,one-carbon metabolic process,response to pH,response to zinc ion,carbon dioxide transport,bicarbonate transport,positive regulation of synaptic transmission, GABAergic,positive regulation of cellular pH reduction,angiotensin-activated signaling pathway,odontogenesis of dentin-containing tooth,response to estrogen,regulation of anion transport,posi…	arylesterase activity,carbonate dehydratase activity,protein binding,zinc ion binding	6117.98	NA	30041.6	85612.3	9509.87	NA	NA	NA	211776	142647	15583.7	1068.57	2928.46	NA	187394	31320.9	NA	NA	NA	182406	29465.4	19111.4	5752.37	8661.07	22866.5
P05023	ATP1A1	Sodium/potassium-transporting ATPase subunit alpha-1	P05023	AT1A1_HUMAN	endosome,endoplasmic reticulum,Golgi apparatus,plasma membrane,sodium:potassium-exchanging ATPase complex,caveola,postsynaptic density,intercalated disc,membrane,integral component of membrane,basolateral plasma membrane,apical plasma membrane,T-tubule,sarcolemma,melanosome,myelin sheath,extracellular exosome,extracellular vesicle	regulation of the force of heart contraction,regulation of sodium ion transport,cellular sodium ion homeostasis,regulation of blood pressure,potassium ion import,establishment or maintenance of transmembrane electrochemical gradient,dephosphorylation,cellular potassium ion homeostasis,negative regulation of glucocorticoid biosynthetic process,ion transmembrane transport,sodium ion export from cel…	sodium:potassium-exchanging ATPase activity,protein binding,ATP binding,phosphatase activity,protein kinase binding,protein domain specific binding,ankyrin binding,potassium ion binding,sodium ion binding,ADP binding,phosphatidylinositol 3-kinase binding,chaperone binding,steroid hormone binding	NA	15878.8	NA	189802	43504	NA	NA	NA	272834	122303	15405.9	3404.19	NA	NA	398133	26883.5	126930	NA	NA	41042	70904.9	35760.2	9939.03	5735.33	3909.05
O75636	FCN3	Ficolin-3	O75636	FCN3_HUMAN	extracellular region,collagen trimer,blood microparticle	complement activation, lectin pathway,proteolysis,complement activation,recognition of apoptotic cell,negative regulation of viral entry into host cell,defense response to virus,negative regulation of RNA biosynthetic process	antigen binding,serine-type endopeptidase activity,protein binding,carbohydrate binding,metal ion binding	114398	222896	2.47034e+06	15630628	9204987	2.90289e+06	3.48365e+06	2.14129e+06	589916	1.5771e+06	3.44221e+06	2.29917e+06	5336319	3585318	7.067e+06	5189211	5.86038e+06	4344752	4.94866e+06	117917	518611	669487	767869	2571391	2.31105e+06
O15020	SPTBN2	Spectrin beta chain, non-erythrocytic 2	O15020	SPTN2_HUMAN	extracellular space,cytosol,spectrin,apical plasma membrane,cell junction,neuronal cell body	MAPK cascade,ER to Golgi vesicle-mediated transport,cytoskeleton organization,axon guidance,synapse assembly,vesicle-mediated transport,antigen processing and presentation of exogenous peptide antigen via MHC class II,cerebellar Purkinje cell layer morphogenesis,adult behavior,multicellular organism growth,actin filament capping,regulation of molecular function	actin binding,Ras guanyl-nucleotide exchange factor activity,structural constituent of cytoskeleton,phospholipid binding,cadherin binding	NA	NA	NA	NA	35755.3	NA	NA	NA	NA	16939.5	NA	NA	NA	NA	NA	NA	NA	NA	NA	16973.1	NA	384.534	NA	NA	NA
P02549	SPTA1	Spectrin alpha chain, erythrocytic 1	P02549	SPTA1_HUMAN	cytosol,spectrin,spectrin-associated cytoskeleton,actin cytoskeleton,axon,intrinsic component of the cytoplasmic side of the plasma membrane,cuticular plate	MAPK cascade,lymphocyte homeostasis,porphyrin-containing compound biosynthetic process,ER to Golgi vesicle-mediated transport,plasma membrane organization,actin filament organization,axon guidance,regulation of cell shape,hemopoiesis,positive regulation of protein binding,positive regulation of T cell proliferation,actin filament capping	Ras guanyl-nucleotide exchange factor activity,structural constituent of cytoskeleton,calcium ion binding,protein binding,protein heterodimerization activity,actin filament binding	NA	212726	50831	76950.6	71884.2	9287.61	5107.28	6603.61	1.08117e+06	284739	145739	28758.9	24980.1	7390.89	42555.9	88243.7	39235.5	17354.7	10671.2	676386	643290	182709	61775.5	58273.4	42091
P00739	HPR	Haptoglobin-related protein	P00739	HPTR_HUMAN	extracellular region,spherical high-density lipoprotein particle,extracellular exosome,blood microparticle	receptor-mediated endocytosis,response to organic substance,acute inflammatory response,positive regulation of cell death	hemoglobin binding	39415.8	119816	336375	1.9386e+06	2.05164e+06	564133	461991	237676	67198.7	383265	736572	555973	954490	587129	284511	884405	1.31144e+06	839898	653327	39206	86140.5	123333	227591	573853	478869
P01703	IGLV1-40	Immunoglobulin lambda variable 1-40	P01703	LV140_HUMAN	extracellular region,plasma membrane	proteolysis,receptor-mediated endocytosis,immune response,complement activation,complement activation, classical pathway,regulation of complement activation,Fc-epsilon receptor signaling pathway,Fc-gamma receptor signaling pathway involved in phagocytosis,regulation of immune response,leukocyte migration	antigen binding,serine-type endopeptidase activity	53742.7	163655	311306	2.35298e+06	2.61351e+06	762675	386292	372004	106605	577722	630727	655605	955740	572436	406063	1.07581e+06	2.0745e+06	1.5541e+06	1.1054e+06	117424	66342.9	58488.4	193833	580758	556978
P02753	RBP4	Retinol-binding protein 4	P02753	RET4_HUMAN	extracellular region,extracellular space,cytosol,extracellular exosome	retinoid metabolic process,eye development,gluconeogenesis,heart development,visual perception,maintenance of gastrointestinal epithelium,lung development,positive regulation of insulin secretion,response to retinoic acid,retinol transport,retinol metabolic process,glucose homeostasis,response to ethanol,embryonic organ morphogenesis,embryonic skeletal system development,cardiac muscle tissue dev…	protein binding,retinal binding,retinol binding,retinol transporter activity,protein heterodimerization activity	450658	1.57292e+06	1.09616e+06	8353.38	NA	NA	NA	NA	14157.7	26838.9	19538.2	NA	NA	NA	NA	NA	NA	NA	NA	18380.7	12412.6	4948.69	381.845	15178.4	7437.51
P01834	IGKC	Immunoglobulin kappa constant	P01834	IGKC_HUMAN	extracellular region,extracellular space,plasma membrane,external side of plasma membrane,immunoglobulin complex, circulating,extracellular exosome,blood microparticle	retina homeostasis,proteolysis,receptor-mediated endocytosis,phagocytosis, recognition,phagocytosis, engulfment,immune response,complement activation,complement activation, classical pathway,regulation of complement activation,Fc-epsilon receptor signaling pathway,Fc-gamma receptor signaling pathway involved in phagocytosis,defense response to bacterium,innate immune response,regulation of immune…	antigen binding,serine-type endopeptidase activity,protein binding,immunoglobulin receptor binding	50397156	106463304	148254336	351882784	109359096	11513603	21457382	38152360	24365406	47475092	88340048	29776862	71290496	47503012	114663112	296688800	435928384	172496176	120408624	18381994	17538760	24106354	133191632	293551872	147212608
P09871	C1S	Complement C1s subcomponent	P09871	C1S_HUMAN	extracellular region,extracellular exosome,blood microparticle,extracellular space	complement activation, lectin pathway,proteolysis,complement activation,complement activation, classical pathway,regulation of complement activation	serine-type endopeptidase activity,calcium ion binding,protein binding,identical protein binding	261465	855315	471759	97413.5	64469.5	39494.8	80640.3	125602	50353.7	48197.6	36193.1	18021.9	66123.9	89304.8	52274.9	34920.8	21925.8	45406.4	72106.9	66251.2	38371.7	25148.2	15007	48671.4	53920.9
O94979	SEC31A	Protein transport protein Sec31A	O94979	SC31A_HUMAN	Golgi membrane,cytoplasm,endoplasmic reticulum,endoplasmic reticulum membrane,cytosol,ER to Golgi transport vesicle membrane,vesicle coat,COPII vesicle coat,ER to Golgi transport vesicle,intracellular membrane-bounded organelle,perinuclear region of cytoplasm,endoplasmic reticulum exit site	antigen processing and presentation of peptide antigen via MHC class I,ER to Golgi vesicle-mediated transport,protein transport,antigen processing and presentation of exogenous peptide antigen via MHC class II,IRE1-mediated unfolded protein response,COPII vesicle coating,response to calcium ion,cargo loading into COPII-coated vesicle,endoplasmic reticulum organization,COPII-coated vesicle budding…	protein binding,calcium-dependent protein binding,structural molecule activity	NA	NA	NA	NA	NA	NA	NA	NA	18261.9	4370.36	NA	NA	NA	NA	NA	NA	NA	NA	NA	20225.5	2727.38	2447.69	NA	NA	NA
P02545	LMNA	Prelamin-A/C	P02545	LMNA_HUMAN	nucleus,nuclear envelope,lamin filament,nucleoplasm,cytosol,nuclear speck,nuclear membrane	mitotic nuclear envelope disassembly,mitotic nuclear envelope reassembly,negative regulation of cell proliferation,regulation of cell migration,establishment or maintenance of microtubule cytoskeleton polarity,protein localization to nucleus,sterol regulatory element binding protein import into nucleus,IRE1-mediated unfolded protein response,ventricular cardiac muscle cell development,cellular re…	structural molecule activity,protein binding	NA	5766.83	15536.8	40309.5	19397.6	21097.8	NA	6557.02	27404.9	25275.6	14139.2	5343.03	NA	NA	58059.8	27927.8	6385.87	20283.8	8780.35	1948728	4454.39	4125.37	2515.59	3512.49	7719.16
P02745	C1QA	Complement C1q subcomponent subunit A	P02745	C1QA_HUMAN	extracellular region,collagen trimer,complement component C1 complex,extracellular exosome	proteolysis,complement activation,complement activation, classical pathway,cell-cell signaling,response to iron ion,regulation of complement activation,innate immune response	serine-type endopeptidase activity,protein binding	143812	288062	1.27679e+06	18059.2	4317.74	3254.77	35672.3	43682.6	601715	300140	390258	341467	1.3007e+06	757562	36358.8	4912.67	153184	4634.87	5276.26	310830	648520	342349	130021	745471	816553
O75489	NDUFS3	NADH dehydrogenase [ubiquinone] iron-sulfur protein 3, mitochondrial	O75489	NDUS3_HUMAN	mitochondrion,mitochondrial respiratory chain complex I,mitochondrial matrix,nuclear body,mitochondrial membrane,myelin sheath	mitochondrial electron transport, NADH to ubiquinone,substantia nigra development,negative regulation of cell growth,mitochondrial respiratory chain complex I assembly,cellular respiration,reactive oxygen species metabolic process,negative regulation of intrinsic apoptotic signaling pathway	NADH dehydrogenase activity,protein binding,NADH dehydrogenase (ubiquinone) activity,electron carrier activity	NA	NA	NA	NA	NA	NA	NA	NA	32530.8	13052	NA	NA	NA	NA	NA	NA	NA	NA	NA	32333	15663.8	3301.93	NA	NA	NA
P01705	IGLV2-23	Immunoglobulin lambda variable 2-23	P01705	LV223_HUMAN	extracellular region,plasma membrane	proteolysis,receptor-mediated endocytosis,immune response,complement activation,complement activation, classical pathway,regulation of complement activation,Fc-epsilon receptor signaling pathway,Fc-gamma receptor signaling pathway involved in phagocytosis,regulation of immune response,leukocyte migration	antigen binding,serine-type endopeptidase activity	NA	NA	10233.7	223765	166715	38115.8	25919	9602.81	6703.87	59705.4	99998	37483.4	99948.5	31157.2	67805.9	163948	140819	79127.5	76753.1	17552.6	7930.5	13254.9	31082.4	29990.4	57063.2
O15371	EIF3D	Eukaryotic translation initiation factor 3 subunit D	O15371	EIF3D_HUMAN	cytosol,eukaryotic translation initiation factor 3 complex,membrane,eukaryotic translation initiation factor 3 complex, eIF3m	formation of cytoplasmic translation initiation complex,cap-dependent translational initiation,translational initiation,positive regulation of translation,IRES-dependent viral translational initiation,viral translational termination-reinitiation,positive regulation of mRNA binding	RNA binding,protein binding,mRNA cap binding,translation initiation factor activity	NA	NA	NA	NA	NA	NA	NA	NA	7033.3	4819.5	NA	NA	NA	NA	NA	NA	NA	NA	NA	80699.2	9498.9	762.902	NA	NA	NA
P06132	UROD	Uroporphyrinogen decarboxylase	P06132	DCUP_HUMAN	nucleoplasm,cytosol	protoporphyrinogen IX biosynthetic process,heme biosynthetic process	uroporphyrinogen decarboxylase activity,protein binding	NA	NA	NA	NA	NA	NA	NA	NA	16685.8	14493	NA	NA	NA	NA	8873.03	NA	NA	NA	NA	25927.9	7962.22	4283.24	NA	NA	NA
O60268	KIAA0513	Uncharacterized protein KIAA0513	O60268	K0513_HUMAN	cytoplasm			NA	NA	NA	NA	NA	NA	NA	NA	13984.7	5080.57	NA	NA	NA	NA	NA	NA	NA	NA	NA	5794.9	7177.44	NA	NA	NA	NA
P04275	VWF	von Willebrand factor	P04275	VWF_HUMAN	extracellular region,proteinaceous extracellular matrix,endoplasmic reticulum,extracellular matrix,platelet alpha granule,platelet alpha granule lumen,Weibel-Palade body,extracellular exosome	platelet degranulation,cell adhesion,blood coagulation,blood coagulation, intrinsic pathway,hemostasis,response to wounding,platelet activation,extracellular matrix organization,cell-substrate adhesion,protein homooligomerization	protease binding,integrin binding,protein binding,collagen binding,immunoglobulin binding,identical protein binding,protein homodimerization activity,protein N-terminus binding,chaperone binding	11840.9	26717.8	642420	22202710	4.09934e+06	267301	267459	192876	8.01106e+06	9511923	3.54029e+06	147210	96139.2	30180.8	20541060	3.48425e+06	335812	172051	286347	2.86215e+06	10488595	5.65423e+06	1.37011e+06	1.30582e+06	482618
O75131	CPNE3	Copine-3	O75131	CPNE3_HUMAN	nucleus,nucleolus,cytoplasm,mitochondrion,cytosol,plasma membrane,focal adhesion,cell junction,azurophil granule membrane,extracellular exosome	protein phosphorylation,lipid metabolic process,vesicle-mediated transport,positive regulation of cell migration,ERBB2 signaling pathway,neutrophil degranulation,glycerophospholipid biosynthetic process,cellular response to calcium ion,cellular response to growth factor stimulus	RNA binding,protein serine/threonine kinase activity,transporter activity,protein binding,calcium-dependent phospholipid binding,receptor tyrosine kinase binding,calcium-dependent protein binding	NA	NA	NA	41460.1	NA	NA	NA	NA	25336.5	11487.6	NA	NA	NA	NA	57132.3	32812.5	NA	NA	NA	60818.2	17566.8	13038.2	5605.14	NA	NA
O95140	MFN2	Mitofusin-2	O95140	MFN2_HUMAN	mitochondrion,mitochondrial outer membrane,cytosol,microtubule cytoskeleton,integral component of membrane,intrinsic component of mitochondrial outer membrane	blastocyst formation,protein targeting to mitochondrion,apoptotic process,response to unfolded protein,mitochondrial membrane organization,blood coagulation,mitochondrial fusion,macroautophagy,protein localization to pre-autophagosomal structure,negative regulation of Ras protein signal transduction,camera-type eye morphogenesis,negative regulation of smooth muscle cell proliferation,mitochondrio…	GTPase activity,protein binding,GTP binding,ubiquitin protein ligase binding	NA	NA	2666.67	NA	NA	NA	NA	NA	8019.93	349.154	NA	NA	NA	NA	NA	NA	NA	NA	NA	2998.56	3688.25	2524.52	NA	NA	NA
P01599	IGKV1-17	Immunoglobulin kappa variable 1-17	P01599	KV117_HUMAN	extracellular region,plasma membrane,extracellular exosome,blood microparticle	proteolysis,receptor-mediated endocytosis,immune response,complement activation,complement activation, classical pathway,regulation of complement activation,Fc-epsilon receptor signaling pathway,Fc-gamma receptor signaling pathway involved in phagocytosis,regulation of immune response,leukocyte migration	antigen binding,serine-type endopeptidase activity	139463	157084	343528	1.49982e+06	1.65109e+06	586696	390995	259018	83487.3	233687	663648	515140	1.18971e+06	591830	453869	514351	1.10649e+06	712218	701566	85625.8	86297.5	212179	231694	523207	423822
P05787	KRT8	Keratin, type II cytoskeletal 8	P05787	K2C8_HUMAN	nucleus,nucleoplasm,cytoplasm,cytosol,intermediate filament,cell-cell junction,dystrophin-associated glycoprotein complex,apicolateral plasma membrane,nuclear matrix,Z disc,sarcolemma,costamere,keratin filament,intermediate filament cytoskeleton,extracellular exosome	viral process,keratinization,tumor necrosis factor-mediated signaling pathway,sarcomere organization,response to hydrostatic pressure,response to other organism,cell differentiation involved in embryonic placenta development,cornification,extrinsic apoptotic signaling pathway,hepatocyte apoptotic process	structural molecule activity,protein binding,scaffold protein binding	103451	26976.8	NA	284567	7773.75	NA	2289.02	25544.4	218217	167317	35375.3	38445.1	NA	103035	545360	765424	1.12918e+06	157578	101096	6.77485e+06	154245	43567	760779	65781.4	155431
O75608	LYPLA1	Acyl-protein thioesterase 1	O75608	LYPA1_HUMAN	cytoplasm,mitochondrion,cytosol,extracellular exosome	protein depalmitoylation,fatty acid metabolic process,negative regulation of Golgi to plasma membrane protein transport,regulation of nitric-oxide synthase activity	lysophospholipase activity,palmitoyl-(protein) hydrolase activity,lipase activity,carboxylic ester hydrolase activity	NA	NA	NA	26279.3	NA	NA	NA	NA	65234	7014.94	NA	NA	NA	NA	20737.2	76200.5	NA	NA	NA	266888	49942.1	24426.7	20977	NA	NA
O75746	SLC25A12	Electrogenic aspartate/glutamate antiporter SLC25A12, mitochondrial	O75746	S2512_HUMAN	mitochondrion,mitochondrial inner membrane,integral component of membrane,myelin sheath	gluconeogenesis,aspartate transport,L-glutamate transport,malate-aspartate shuttle,response to calcium ion,L-aspartate transport,mitochondrial transport,L-glutamate transmembrane transport	L-glutamate transmembrane transporter activity,calcium ion binding,acidic amino acid transmembrane transporter activity,L-aspartate transmembrane transporter activity,transmembrane transporter activity	NA	NA	NA	NA	NA	NA	NA	NA	17410.8	9047.59	NA	NA	NA	NA	NA	NA	NA	NA	NA	12447	4982.05	4551.64	NA	NA	NA
O43149	ZZEF1	Zinc finger ZZ-type and EF-hand domain-containing protein 1	O43149	ZZEF1_HUMAN			calcium ion binding,zinc ion binding	NA	NA	NA	NA	NA	NA	NA	NA	10117.8	NA	NA	NA	NA	NA	NA	NA	NA	NA	NA	1649.61	6731.66	4417.68	NA	NA	NA
P02774	GC	Vitamin D-binding protein	P02774	VTDB_HUMAN	extracellular region,extracellular space,cytosol,lysosomal lumen,extracellular exosome,blood microparticle	vitamin transmembrane transport,vitamin D metabolic process,vitamin transport	actin binding,vitamin D binding,vitamin transmembrane transporter activity,calcidiol binding	2.75929e+06	8023954	4.40803e+06	99360.7	44009.8	48013.6	31829.5	104114	531394	544805	53547.7	16643.6	44373.3	42988	70548.7	40240.5	18635.5	18663.3	32328.3	610059	350632	66749.5	27281.8	46181.3	59199.7
P02775	PPBP	Platelet basic protein	P02775	CXCL7_HUMAN	extracellular region,extracellular space,platelet alpha granule lumen,tertiary granule lumen	platelet degranulation,inflammatory response,immune response,G-protein coupled receptor signaling pathway,regulation of receptor activity,response to lipopolysaccharide,regulation of cell proliferation,defense response to bacterium,neutrophil degranulation,positive regulation of cell division,cell chemotaxis,chemokine-mediated signaling pathway,positive regulation of neutrophil chemotaxis,glucose…	glucose transmembrane transporter activity,chemokine activity,growth factor activity,CXCR chemokine receptor binding	24073.1	157420	130583	41597.9	NA	NA	NA	NA	754576	667171	36241.6	3664.86	NA	NA	37511.6	5983.73	NA	NA	NA	45996.8	61231.5	32023.1	1123.46	19241.3	NA
P00352	ALDH1A1	Aldehyde dehydrogenase 1A1	P00352	AL1A1_HUMAN	cytoplasm,cytosol,extracellular exosome	retinoid metabolic process,ethanol oxidation,cellular aldehyde metabolic process,retinol metabolic process,positive regulation of GTPase activity,oxidation-reduction process,fructose catabolic process to hydroxyacetone phosphate and glyceraldehyde-3-phosphate	retinal dehydrogenase activity,aldehyde dehydrogenase (NAD) activity,GTPase activator activity,androgen binding,benzaldehyde dehydrogenase (NAD+) activity,NAD binding,3-chloroallyl aldehyde dehydrogenase activity	NA	NA	9686.15	NA	NA	NA	NA	NA	74897.8	21757.6	2038.84	NA	NA	NA	6494.47	NA	NA	NA	NA	32127.7	30332	12082.4	1721.59	5777.72	8939.46
P06702	S100A9	Protein S100-A9	P06702	S10A9_HUMAN	extracellular region,extracellular space,nucleus,nucleoplasm,cytoplasm,cytosol,cytoskeleton,plasma membrane,cell junction,extracellular matrix,secretory granule lumen,extracellular exosome	cytokine production,toll-like receptor signaling pathway,leukocyte migration involved in inflammatory response,positive regulation of peptide secretion,regulation of translation,autophagy,apoptotic process,activation of cysteine-type endopeptidase activity involved in apoptotic process,inflammatory response,cell-cell signaling,positive regulation of neuron projection development,astrocyte develop…	signal transducer activity,calcium ion binding,protein binding,microtubule binding,zinc ion binding,antioxidant activity,Toll-like receptor 4 binding,arachidonic acid binding,RAGE receptor binding	4844.51	15224.4	25550.8	126532	35214.4	8417.78	12108.2	18254.7	34267	83056.8	28019.2	10268.6	5516.63	16244.6	158482	40622.2	42016.1	30624	8832.55	4.17354e+06	61245.6	44205	19826.3	11321.3	10216.2
P02748	C9	Complement component C9	P02748	CO9_HUMAN	extracellular region,membrane attack complex,extracellular space,cytosol,plasma membrane,integral component of plasma membrane,other organism cell membrane,extracellular exosome,blood microparticle	cell killing,complement activation, alternative pathway,complement activation, classical pathway,hemolysis by symbiont of host erythrocytes,regulation of complement activation,protein homooligomerization		278066	868616	507266	366205	120525	28290.1	28991.8	31251.7	151274	211947	131833	21449.7	31893.6	18074.9	314272	133391	53617.8	38405.7	35277.8	112726	145931	117536	35406.5	55346.1	40073.3
P02654	APOC1	Apolipoprotein C-I	P02654	APOC1_HUMAN	extracellular region,endoplasmic reticulum,very-low-density lipoprotein particle,high-density lipoprotein particle,chylomicron,extracellular exosome	lipid metabolic process,triglyceride metabolic process,cholesterol metabolic process,positive regulation of cholesterol esterification,negative regulation of phosphatidylcholine catabolic process,negative regulation of very-low-density lipoprotein particle clearance,regulation of cholesterol transport,negative regulation of cholesterol transport,cholesterol efflux,phospholipid efflux,plasma lipop…	phospholipase inhibitor activity,fatty acid binding,phosphatidylcholine binding,lipase inhibitor activity,phosphatidylcholine-sterol O-acyltransferase activator activity	64676.7	188698	151968	636308	102612	6357.66	2299.55	10888.7	18583.9	481873	140275	14618.8	NA	13734.6	153807	61170.9	37053.2	14992.1	NA	8777.71	43353.9	52745	907.907	5967.73	23348.5
P08185	SERPINA6	Corticosteroid-binding globulin	P08185	CBG_HUMAN	extracellular space,extracellular exosome	glucocorticoid metabolic process,negative regulation of endopeptidase activity	serine-type endopeptidase inhibitor activity,steroid binding	779419	2.62544e+06	701081	NA	NA	NA	NA	31216.5	47486.3	18405	16655.9	NA	NA	16547	5216.72	7995.2	NA	NA	NA	19840.9	5529.39	4065	9365.68	10439.8	34778.8
P01133	EGF	Pro-epidermal growth factor	P01133	EGF_HUMAN	extracellular region,extracellular space,lysosomal membrane,plasma membrane,integral component of membrane,clathrin-coated vesicle membrane,platelet alpha granule lumen,receptor complex,extracellular exosome	MAPK cascade,activation of MAPKK activity,activation of MAPK activity,angiogenesis,positive regulation of receptor internalization,platelet degranulation,DNA replication,signal transduction,activation of transmembrane receptor protein tyrosine kinase activity,epidermal growth factor receptor signaling pathway,STAT protein import into nucleus,positive regulation of cell proliferation,positive regu…	protein tyrosine kinase activity,Ras guanyl-nucleotide exchange factor activity,epidermal growth factor receptor binding,calcium ion binding,protein binding,growth factor activity,Wnt-protein binding,transmembrane receptor protein tyrosine kinase activator activity,Wnt-activated receptor activity,phosphatidylinositol-4,5-bisphosphate 3-kinase activity	NA	NA	NA	NA	NA	NA	NA	NA	80807.9	19413.2	NA	NA	NA	NA	NA	NA	NA	NA	NA	8818.24	33086.3	10060.3	NA	NA	NA
O15439	ABCC4	ATP-binding cassette sub-family C member 4	O15439	MRP4_HUMAN	plasma membrane,integral component of plasma membrane,membrane,basolateral plasma membrane,platelet dense granule membrane	platelet degranulation,biological_process,response to organonitrogen compound,response to organic cyclic compound,prostaglandin secretion,response to drug,positive regulation of smooth muscle cell proliferation,transmembrane transport,oxidation-reduction process,cilium morphogenesis,Requires Ontology	ATP binding,ATPase activity, coupled to transmembrane movement of ions, phosphorylative mechanism,15-hydroxyprostaglandin dehydrogenase (NAD+) activity,ATPase activity, coupled to transmembrane movement of substances,ATPase-coupled anion transmembrane transporter activity	NA	NA	NA	NA	NA	NA	NA	NA	31637.4	14528.9	1681.96	NA	NA	NA	4757.52	NA	NA	NA	NA	3636.94	13996.9	3548.19	NA	NA	22062.7
P00367	GLUD1	Glutamate dehydrogenase 1, mitochondrial	P00367	DHE3_HUMAN	cytoplasm,mitochondrion,mitochondrial matrix	glutamate biosynthetic process,glutamate catabolic process,glutamine metabolic process,mitochondrion organization,cellular amino acid biosynthetic process,substantia nigra development,positive regulation of insulin secretion,oxidation-reduction process,tricarboxylic acid metabolic process	glutamate dehydrogenase (NAD+) activity,glutamate dehydrogenase [NAD(P)+] activity,protein binding,ATP binding,GTP binding,identical protein binding,ADP binding,NAD+ binding,leucine binding	NA	NA	NA	NA	NA	NA	NA	NA	66672.9	20151.3	8111.52	NA	NA	NA	1484.21	NA	NA	NA	NA	70442.5	30409.8	10238.2	5358.31	NA	NA
O75347	TBCA	Tubulin-specific chaperone A	O75347	TBCA_HUMAN	nucleolus,cytoplasm,microtubule,microtubule cytoskeleton,extracellular exosome	protein folding,tubulin complex assembly,post-chaperonin tubulin folding pathway	RNA binding,protein binding,beta-tubulin binding,chaperone binding	NA	NA	NA	NA	NA	NA	NA	NA	28108.8	21296.7	NA	516.888	NA	NA	12084	NA	NA	NA	NA	90080.4	31203.8	16562.1	NA	NA	NA
O75695	RP2	Protein XRP2	O75695	XRP2_HUMAN	nucleoplasm,cytoplasm,Golgi apparatus,centriole,plasma membrane,cilium,nuclear body,cytoplasmic vesicle,ciliary basal body,extracellular exosome,periciliary membrane compartment	protein folding,post-Golgi vesicle-mediated transport,visual perception,protein transport,positive regulation of GTPase activity,post-chaperonin tubulin folding pathway	GTPase activator activity,protein binding,GTP binding,unfolded protein binding	NA	NA	NA	51616.2	NA	19136.2	NA	NA	249905	77065.3	10497.8	NA	NA	NA	26307.7	44566.1	NA	NA	NA	42609.1	54161.5	16671.8	8755.73	NA	NA
O95833	CLIC3	Chloride intracellular channel protein 3	O95833	CLIC3_HUMAN	nucleus,cytoplasm,nuclear body,chloride channel complex,extracellular exosome	chloride transport,signal transduction,regulation of ion transmembrane transport,chloride transmembrane transport,glutathione metabolic process	voltage-gated ion channel activity,chloride channel activity,protein binding,glutathione transferase activity	NA	NA	NA	NA	NA	NA	NA	NA	14027.5	4319.01	NA	NA	NA	NA	8554.37	NA	NA	3065.96	NA	138845	16640	NA	NA	NA	NA
O75342	ALOX12B	Arachidonate 12-lipoxygenase, 12R-type	O75342	LX12B_HUMAN	cytosol	protein lipidation,sphingolipid metabolic process,positive regulation of gene expression,arachidonic acid metabolic process,lipoxygenase pathway,positive regulation of MAPK cascade,linoleic acid metabolic process,ceramide biosynthetic process,hepoxilin biosynthetic process,oxidation-reduction process,establishment of skin barrier,positive regulation of mucus secretion	arachidonate 12-lipoxygenase activity,iron ion binding,protein binding,oxidoreductase activity, acting on single donors with incorporation of molecular oxygen, incorporation of two atoms of oxygen,linoleate 9S-lipoxygenase activity	NA	NA	NA	31628.4	NA	NA	NA	NA	18447.4	2896.27	NA	NA	NA	NA	36019.5	9299.24	NA	NA	NA	228447	14151.5	12980.3	13730.8	NA	NA
O75882	ATRN	Attractin	O75882	ATRN_HUMAN	extracellular space,cytoplasm,plasma membrane,integral component of plasma membrane,extracellular exosome	inflammatory response,response to oxidative stress,cerebellum development,regulation of multicellular organism growth,myelination,pigmentation	receptor activity,carbohydrate binding	193906	525117	488788	NA	7373.45	27243	177427	318784	23215.4	9545.07	5338.31	3034.31	67769.8	153750	7479.08	NA	NA	23738.6	125968	24467.8	9573.1	2110.56	2968.85	24225.3	100033
P01860	IGHG3	Immunoglobulin heavy constant gamma 3	P01860	IGHG3_HUMAN	extracellular region,extracellular space,external side of plasma membrane,immunoglobulin complex, circulating,extracellular exosome,blood microparticle	retina homeostasis,proteolysis,phagocytosis, recognition,phagocytosis, engulfment,complement activation,complement activation, classical pathway,regulation of complement activation,Fc-gamma receptor signaling pathway involved in phagocytosis,defense response to bacterium,innate immune response,B cell receptor signaling pathway,positive regulation of B cell activation	antigen binding,serine-type endopeptidase activity,immunoglobulin receptor binding	574297	1.55558e+06	1.22288e+06	171483	87780.3	48853	200974	395804	175198	90914.1	58249.4	42440.9	189485	332346	73589.6	57778.7	40114.7	69580.4	238780	269642	109896	37965.8	18211.1	125780	239385
O14818	PSMA7	Proteasome subunit alpha type-7	O14818	PSA7_HUMAN	proteasome complex,nucleus,nucleoplasm,cytosol,proteasome core complex,proteasome core complex, alpha-subunit complex,extracellular exosome,postsynapse,cytoplasm	MAPK cascade,protein polyubiquitination,stimulatory C-type lectin receptor signaling pathway,antigen processing and presentation of exogenous peptide antigen via MHC class I, TAP-dependent,regulation of cellular amino acid metabolic process,negative regulation of G2/M transition of mitotic cell cycle,viral process,protein deubiquitination,anaphase-promoting complex-dependent catabolic process,SCF…	threonine-type endopeptidase activity,protein binding,identical protein binding,endopeptidase activity	NA	NA	NA	86047.2	31973.4	NA	81545.8	102713	383664	149737	21110.5	30632.1	42798.6	64911.2	152180	63064.4	25867.6	81945.8	53379.8	887253	127335	36429.5	23930.9	18119.3	76885.9
P01019	AGT	Angiotensinogen	P01019	ANGT_HUMAN	extracellular region,extracellular space,cytosol,extracellular exosome,blood microparticle	regulation of cell growth,positive regulation of cytokine production,kidney development,blood vessel remodeling,angiotensin maturation,regulation of blood volume by renin-angiotensin,renin-angiotensin regulation of aldosterone production,regulation of renal output by angiotensin,regulation of heart rate,regulation of blood vessel size by renin-angiotensin,renal system process,angiotensin-mediated…	serine-type endopeptidase inhibitor activity,hormone activity,protein binding,growth factor activity,type 1 angiotensin receptor binding,type 2 angiotensin receptor binding	685410	3.0401e+06	1.23175e+06	540754	255015	37864	74586.9	122248	55552.4	48671.7	169781	71625.1	152675	126988	89939	154391	217540	209341	180042	44511.6	40065	54998.7	44773.5	172091	165550
P02763	ORM1	Alpha-1-acid glycoprotein 1	P02763	A1AG1_HUMAN	extracellular region,extracellular space,extracellular matrix,platelet alpha granule lumen,specific granule lumen,extracellular exosome,blood microparticle,tertiary granule lumen	platelet degranulation,regulation of immune system process,acute-phase response,inflammatory response,negative regulation of interleukin-6 production,negative regulation of tumor necrosis factor production,neutrophil degranulation,positive regulation of interleukin-1 secretion,positive regulation of interleukin-1 beta secretion,positive regulation of tumor necrosis factor secretion	protein binding	269058	841668	937755	49288.6	12954.1	4652.05	16027.3	50920.7	165775	51051.3	52830.2	5543.21	8833.51	3135.15	48018	25529.9	6494.23	NA	8181.29	291916	103988	44193	16338.5	14133.8	25009.3
P01889	HLA-B	HLA class I histocompatibility antigen, B alpha chain	P01889	HLAB_HUMAN				NA	NA	NA	38654.5	NA	NA	NA	NA	224901	61983.5	3903.23	NA	NA	NA	72595.9	13254.5	NA	NA	NA	24801.3	130512	26546.4	2323.44	NA	NA
P07996	THBS1	Thrombospondin-1	P07996	TSP1_HUMAN	extracellular region,fibrinogen complex,extracellular space,endoplasmic reticulum,endoplasmic reticulum lumen,external side of plasma membrane,cell surface,sarcoplasmic reticulum,secretory granule,extracellular matrix,platelet alpha granule,platelet alpha granule lumen,extracellular exosome	activation of MAPK activity,response to hypoxia,negative regulation of endothelial cell proliferation,negative regulation of cell-matrix adhesion,sprouting angiogenesis,chronic inflammatory response,platelet degranulation,negative regulation of antigen processing and presentation of peptide or polysaccharide antigen via MHC class II,negative regulation of dendritic cell antigen processing and pre…	phosphatidylserine binding,fibronectin binding,integrin binding,calcium ion binding,protein binding,heparin binding,fibroblast growth factor binding,low-density lipoprotein particle binding,identical protein binding,laminin binding,proteoglycan binding,transforming growth factor beta binding,fibrinogen binding,collagen V binding	7964.91	26328.1	180048	620647	176539	28420.7	18012	12283.7	3.41214e+06	1717552	367948	54197.9	63568.5	33336.2	581490	193129	54512.2	26659.5	21198.7	1890917	2.40113e+06	898203	241677	247508	145324
P00505	GOT2	Aspartate aminotransferase, mitochondrial	P00505	AATM_HUMAN	mitochondrion,mitochondrial inner membrane,mitochondrial matrix,plasma membrane,cell surface,perikaryon,myelin sheath,extracellular exosome	gluconeogenesis,2-oxoglutarate metabolic process,oxaloacetate metabolic process,aspartate metabolic process,aspartate biosynthetic process,aspartate catabolic process,glutamate metabolic process,cellular amino acid biosynthetic process,fatty acid transport,4-hydroxyproline catabolic process,glutamate catabolic process to aspartate,glutamate catabolic process to 2-oxoglutarate,response to ethanol,…	RNA binding,L-aspartate:2-oxoglutarate aminotransferase activity,phospholipid binding,kynurenine-oxoglutarate transaminase activity,amino acid binding,enzyme binding,pyridoxal phosphate binding,protein homodimerization activity,4-hydroxyglutamate transaminase activity	NA	NA	NA	NA	NA	NA	NA	NA	136761	25896.2	431.439	NA	7628.72	NA	3426.06	NA	2127.99	NA	NA	98226.3	36470	15024.8	2936.66	NA	NA
P05543	SERPINA7	Thyroxine-binding globulin	P05543	THBG_HUMAN	extracellular region,extracellular space,extracellular exosome	negative regulation of endopeptidase activity,thyroid hormone transport	serine-type endopeptidase inhibitor activity	467036	1.46031e+06	630050	28119.8	NA	NA	NA	24274.9	48326.5	24861.8	11447.3	NA	NA	4543.61	6921.78	11078.4	NA	NA	10827.2	9451.92	3725.56	1349.95	6590.82	6897.72	23605.7
O95197	RTN3	Reticulon-3	O95197	RTN3_HUMAN	Golgi membrane,extracellular space,endoplasmic reticulum,endoplasmic reticulum membrane,plasma membrane,integral component of membrane,extracellular exosome,endomembrane system	apoptotic process,viral process,vesicle-mediated transport,endoplasmic reticulum tubular network organization,endoplasmic reticulum tubular network assembly	protein binding	NA	NA	NA	NA	NA	NA	NA	NA	186161	180112	NA	NA	NA	NA	NA	NA	NA	NA	NA	260170	112583	768747	NA	NA	NA
P01764	IGHV3-23	Immunoglobulin heavy variable 3-23	P01764	HV323_HUMAN	extracellular region,extracellular space,plasma membrane,external side of plasma membrane,immunoglobulin complex, circulating,extracellular exosome,blood microparticle	proteolysis,receptor-mediated endocytosis,phagocytosis, recognition,phagocytosis, engulfment,immune response,complement activation,complement activation, classical pathway,regulation of complement activation,Fc-epsilon receptor signaling pathway,Fc-gamma receptor signaling pathway involved in phagocytosis,defense response to bacterium,innate immune response,regulation of immune response,B cell re…	antigen binding,serine-type endopeptidase activity,immunoglobulin receptor binding	17729.3	156806	NA	49431.3	143137	22562.4	16847.5	15849.6	NA	15192.1	6074.62	26389.3	36129	81278.3	1437.94	2713.57	53858.7	113494	55461.9	NA	2103.1	NA	NA	45829.9	39250.2
P02675	FGB	Fibrinogen beta chain	P02675	FIBB_HUMAN	extracellular region,fibrinogen complex,extracellular space,endoplasmic reticulum,plasma membrane,cell cortex,external side of plasma membrane,cell surface,platelet alpha granule,platelet alpha granule lumen,extracellular exosome,blood microparticle,extracellular vesicle	toll-like receptor signaling pathway,adaptive immune response,platelet degranulation,cell-matrix adhesion,blood coagulation,extracellular matrix organization,plasminogen activation,positive regulation of heterotypic cell-cell adhesion,cellular macromolecular complex assembly,fibrinolysis,induction of bacterial agglutination,cellular response to leptin stimulus,innate immune response,positive regu…	structural molecule activity,protein binding,protein binding, bridging,chaperone binding,receptor binding,cell adhesion molecule binding	2074755	4316801	7.03281e+06	924479	2.15095e+06	2.30895e+06	5.43085e+06	4712701	771265	1.01289e+06	3.80732e+06	5004920	13777458	10658846	772544	522392	1.36329e+06	3.71448e+06	7210369	712186	466434	805824	1.83847e+06	7052958	7.3545e+06
P02655	APOC2	Apolipoprotein C-II	P02655	APOC2_HUMAN	extracellular region,extracellular space,early endosome,very-low-density lipoprotein particle,low-density lipoprotein particle,intermediate-density lipoprotein particle,spherical high-density lipoprotein particle,chylomicron,extracellular exosome	retinoid metabolic process,positive regulation of phospholipase activity,positive regulation of triglyceride catabolic process,positive regulation of very-low-density lipoprotein particle remodeling,negative regulation of very-low-density lipoprotein particle clearance,lipid catabolic process,negative regulation of cholesterol transport,cholesterol efflux,phospholipid efflux,triglyceride-rich lip…	lipid binding,phospholipase activator activity,protein homodimerization activity,phospholipase binding,lipase inhibitor activity,lipoprotein lipase activator activity	20454.3	109862	NA	297584	255723	54597.7	44848.2	37703.4	21657.1	143175	69643.9	26593.2	58244.5	14356.1	194117	101829	106229	40738.2	32036.3	102.746	14967.5	32220.8	19104.9	23143.3	18446.2
O15144	ARPC2	Actin-related protein 2/3 complex subunit 2	O15144	ARPC2_HUMAN	endosome,cytosol,Arp2/3 protein complex,focal adhesion,actin cytoskeleton,lamellipodium,muscle cell projection membrane,neuron projection,synapse,extracellular exosome	positive regulation of lamellipodium assembly,actin filament polymerization,Arp2/3 complex-mediated actin nucleation,Fc-gamma receptor signaling pathway involved in phagocytosis,ephrin receptor signaling pathway,membrane organization,actin polymerization-dependent cell motility,positive regulation of substrate adhesion-dependent cell spreading	structural constituent of cytoskeleton,protein binding,actin filament binding	NA	NA	19309.4	2088.37	139602	NA	108683	NA	140223	28992	13115.1	NA	NA	NA	6022.41	5395.55	2.46018	NA	NA	82064.8	26521.7	10755	1970.21	NA	NA
O15231	ZNF185	Zinc finger protein 185	O15231	ZN185_HUMAN	cytoplasm,focal adhesion,actin cytoskeleton		zinc ion binding,actin filament binding	NA	NA	NA	NA	NA	NA	NA	NA	14323.5	6246.51	NA	NA	NA	NA	15774.2	NA	NA	NA	NA	66915.2	11015.3	4143.6	NA	10150	NA
P02671	FGA	Fibrinogen alpha chain	P02671	FIBA_HUMAN	extracellular region,fibrinogen complex,extracellular space,endoplasmic reticulum lumen,plasma membrane,cell cortex,external side of plasma membrane,cell surface,platelet alpha granule,platelet alpha granule lumen,extracellular exosome,blood microparticle,extracellular vesicle	toll-like receptor signaling pathway,adaptive immune response,platelet degranulation,cell-matrix adhesion,blood coagulation,extracellular matrix organization,plasminogen activation,positive regulation of heterotypic cell-cell adhesion,cellular macromolecular complex assembly,fibrinolysis,induction of bacterial agglutination,post-translational protein modification,cellular protein metabolic proces…	structural molecule activity,protein binding,protein binding, bridging,metal ion binding,receptor binding,cell adhesion molecule binding	1979754	3.68864e+06	5666944	812658	2.19957e+06	2.90924e+06	4.86467e+06	4158152	795709	1.48447e+06	3.85988e+06	4.76968e+06	13220151	11326919	765696	481677	1.27116e+06	2952711	6420605	681845	642378	844331	1.7447e+06	6187832	6.76611e+06
P05155	SERPING1	Plasma protease C1 inhibitor	P05155	IC1_HUMAN	extracellular region,extracellular space,platelet alpha granule lumen,extracellular exosome,blood microparticle	negative regulation of complement activation, lectin pathway,platelet degranulation,complement activation, classical pathway,aging,blood coagulation, intrinsic pathway,blood circulation,negative regulation of endopeptidase activity,regulation of complement activation,fibrinolysis,innate immune response	serine-type endopeptidase inhibitor activity,protein binding	1.44882e+06	5.94841e+06	2.12998e+06	226720	107164	77961.1	353303	820914	141925	49589.3	61566.5	35623.7	222724	475094	108176	67078.1	58383.5	73200.5	218209	256355	61202	40037.1	37186.1	155433	351253
P05026	ATP1B1	Sodium/potassium-transporting ATPase subunit beta-1	P05026	AT1B1_HUMAN	intracellular,plasma membrane,sodium:potassium-exchanging ATPase complex,caveola,intercalated disc,membrane,basolateral plasma membrane,apical plasma membrane,sarcolemma,myelin sheath,extracellular exosome,extracellular vesicle	response to hypoxia,cellular calcium ion homeostasis,cellular sodium ion homeostasis,cell adhesion,potassium ion import,establishment or maintenance of transmembrane electrochemical gradient,regulation of gene expression,regulation of cardiac muscle contraction by calcium ion signaling,cellular potassium ion homeostasis,positive regulation of ATPase activity,ion transmembrane transport,sodium ion…	ATPase activator activity,protein binding,protein C-terminus binding,protein kinase binding,MHC class II protein complex binding,ATPase binding,sodium:potassium-exchanging ATPase activity,ATP binding,drug binding,ATPase activity,potassium ion binding,sodium ion binding	NA	NA	NA	NA	NA	NA	NA	NA	74984.9	16414.1	NA	NA	NA	NA	40341.1	14571.8	22478.1	NA	NA	20034.8	10178	23535.6	9910.76	3578.64	NA
O60704	TPST2	Protein-tyrosine sulfotransferase 2	O60704	TPST2_HUMAN	Golgi membrane,endoplasmic reticulum,Golgi apparatus,integral component of membrane,extracellular exosome	peptidyl-tyrosine sulfation,3'-phosphoadenosine 5'-phosphosulfate metabolic process	protein-tyrosine sulfotransferase activity,protein homodimerization activity,sulfotransferase activity	NA	NA	NA	NA	NA	NA	NA	NA	52403	30619.1	7654.18	NA	NA	NA	106896	958.527	NA	NA	NA	21162.8	25466.7	2208.62	7810.12	NA	NA
P06331	IGHV4-34	Immunoglobulin heavy variable 4-34	P06331	HV434_HUMAN	extracellular region,plasma membrane	proteolysis,receptor-mediated endocytosis,immune response,complement activation,complement activation, classical pathway,regulation of complement activation,Fc-epsilon receptor signaling pathway,Fc-gamma receptor signaling pathway involved in phagocytosis,regulation of immune response,leukocyte migration	antigen binding,serine-type endopeptidase activity	102624	426854	842775	1.46346e+06	2.52846e+06	1.10044e+06	1035693	487938	70500	140489	501264	452140	1.36299e+06	519785	266187	547474	712310	725445	785145	38461.4	72769.5	108629	53147.9	310871	330109
P08133	ANXA6	Annexin A6	P08133	ANXA6_HUMAN	mitochondrion,lysosomal membrane,focal adhesion,membrane,late endosome membrane,melanosome,perinuclear region of cytoplasm,extracellular exosome	calcium ion transport,regulation of muscle contraction,ion transmembrane transport,protein homooligomerization,mitochondrial calcium ion homeostasis,apoptotic signaling pathway	calcium ion binding,protein binding,GTP binding,calcium-dependent phospholipid binding,lipid binding,ligand-gated ion channel activity,cholesterol binding,protein homodimerization activity,calcium-dependent protein binding	NA	NA	NA	19030.5	NA	NA	NA	NA	21378.1	8943.72	NA	NA	NA	NA	37697.3	6142.77	NA	NA	NA	68118.8	19048.5	19469.5	2944.24	NA	NA
O75369	FLNB	Filamin-B	O75369	FLNB_HUMAN	stress fiber,cytoplasm,cytosol,plasma membrane,brush border,focal adhesion,cell cortex,actin cytoskeleton,integral component of membrane,Z disc,phagocytic vesicle,extracellular exosome	keratinocyte development,epithelial cell morphogenesis,cytoskeletal anchoring at plasma membrane,signal transduction,skeletal muscle tissue development,actin cytoskeleton organization,cellular response to interferon-gamma	RNA binding,actin binding,protein binding,identical protein binding,cadherin binding	NA	NA	NA	62236.1	NA	26856.4	NA	NA	44320.5	15087	773928	8666.14	53785	NA	10916.4	11746.2	NA	3694.68	NA	155229	11285.3	10536.2	14502	NA	NA
P01861	IGHG4	Immunoglobulin heavy constant gamma 4	P01861	IGHG4_HUMAN	extracellular region,extracellular space,external side of plasma membrane,immunoglobulin complex, circulating,extracellular exosome,blood microparticle	proteolysis,phagocytosis, recognition,phagocytosis, engulfment,complement activation,complement activation, classical pathway,cytokine-mediated signaling pathway,regulation of complement activation,Fc-gamma receptor signaling pathway involved in phagocytosis,defense response to bacterium,innate immune response,B cell receptor signaling pathway,positive regulation of B cell activation	antigen binding,serine-type endopeptidase activity,immunoglobulin receptor binding	1.4953e+06	3.29221e+06	3063096	68172	42437	25276.8	176029	900244	311902	108522	29369.3	18348.6	135009	549580	42535.5	31916.5	22078.5	46029.1	271551	178853	143724	49572.7	30289.9	183661	544926
P06733	ENO1	Alpha-enolase	P06733	ENOA_HUMAN	phosphopyruvate hydratase complex,extracellular space,nucleus,cytoplasm,cytosol,plasma membrane,cell surface,membrane,M band,extracellular exosome,cell cortex region	negative regulation of transcription from RNA polymerase II promoter,gluconeogenesis,transcription, DNA-templated,response to virus,positive regulation of plasminogen activation,negative regulation of cell growth,negative regulation of transcription, DNA-templated,positive regulation of muscle contraction,canonical glycolysis,negative regulation of hypoxia-induced intrinsic apoptotic signaling pa…	magnesium ion binding,RNA polymerase II regulatory region sequence-specific DNA binding,transcriptional repressor activity, RNA polymerase II core promoter proximal region sequence-specific binding,transcriptional repressor activity, RNA polymerase II transcription regulatory region sequence-specific binding,RNA binding,phosphopyruvate hydratase activity,protein binding,protein homodimerization a…	37861.2	NA	49857.9	130457	23005.7	6686.71	NA	6076.14	503139	229817	40743.7	6871.5	5969.71	12614.6	244599	58995.1	25654.9	20311.6	10938.4	1.28159e+06	365592	163504	14537.7	18008.4	10278.9
O43488	AKR7A2	Aflatoxin B1 aldehyde reductase member 2	O43488	ARK72_HUMAN	Golgi apparatus,cytosol,extracellular exosome	carbohydrate metabolic process,cellular aldehyde metabolic process,xenobiotic metabolic process,electron transport chain,daunorubicin metabolic process,doxorubicin metabolic process	alditol:NADP+ 1-oxidoreductase activity,aldo-keto reductase (NADP) activity,protein binding,electron carrier activity,phenanthrene-9,10-epoxide hydrolase activity	NA	NA	20323.9	36084.3	NA	NA	NA	NA	386386	178566	19771.1	25099.1	NA	NA	27795.4	NA	NA	NA	NA	156971	84063.9	27113.8	7246.67	3433.16	NA
P09543	CNP	2',3'-cyclic-nucleotide 3'-phosphodiesterase	P09543	CN37_HUMAN	extracellular space,nucleus,nucleoplasm,cytoplasm,mitochondrial outer membrane,mitochondrial inner membrane,cytosol,plasma membrane,microvillus,membrane,pseudopodium,myelin sheath abaxonal region,myelin sheath adaxonal region,melanosome,perinuclear region of cytoplasm,extracellular exosome	microtubule cytoskeleton organization,chemical synaptic transmission,axonogenesis,aging,adult locomotory behavior,cyclic nucleotide catabolic process,response to toxic substance,substantia nigra development,forebrain development,response to lipopolysaccharide,regulation of mitochondrial membrane permeability,oligodendrocyte differentiation	RNA binding,2',3'-cyclic-nucleotide 3'-phosphodiesterase activity,cyclic nucleotide binding	NA	NA	NA	16247.4	NA	NA	NA	NA	23428.9	7042.69	NA	NA	NA	NA	17278.8	548.42	NA	NA	NA	14562.2	15252.2	6084.54	1194.91	NA	NA
P04843	RPN1	Dolichyl-diphosphooligosaccharide--protein glycosyltransferase subunit 1	P04843	RPN1_HUMAN	endoplasmic reticulum,endoplasmic reticulum membrane,rough endoplasmic reticulum,cytosol,oligosaccharyltransferase complex,membrane,integral component of membrane,melanosome	cellular protein modification process,protein N-linked glycosylation via asparagine	RNA binding,protein binding,dolichyl-diphosphooligosaccharide-protein glycotransferase activity	14420.7	NA	2336.65	14303.2	NA	NA	NA	NA	127261	44704.4	6179.06	1703.16	6821.9	NA	2922.11	12482.9	12146.3	NA	2112.33	51033.1	18079.4	10790.5	5005.13	45138	NA
P00390	GSR	Glutathione reductase, mitochondrial	P00390	GSHR_HUMAN	mitochondrial matrix,cytosol,external side of plasma membrane,extracellular exosome,mitochondrion	glutathione metabolic process,nucleobase-containing small molecule interconversion,electron transport chain,cellular response to oxidative stress,cell redox homeostasis,cellular oxidant detoxification	glutathione-disulfide reductase activity,electron carrier activity,flavin adenine dinucleotide binding,NADP binding	NA	NA	21649	53289.4	NA	NA	NA	23446.4	350380	159244	17598.4	NA	NA	NA	37653.8	18136.8	NA	NA	NA	125458	115536	44619.6	18940.1	NA	NA
O43790	KRT86	Keratin, type II cuticular Hb6	O43790	KRT86_HUMAN	extracellular space,cytosol,keratin filament,extracellular exosome	keratinization,cornification	structural molecule activity,protein binding	2887.91	NA	51318.6	45489.3	NA	20907.6	NA	8813.32	41218.1	24026	NA	11270.7	NA	12366.7	213976	28420.6	32799	68895.6	NA	NA	7132.09	10263	17734.1	7849.67	NA
P07339	CTSD	Cathepsin D	P07339	CATD_HUMAN	extracellular region,extracellular space,lysosome,specific granule lumen,melanosome,lysosomal lumen,membrane raft,extracellular exosome,tertiary granule lumen,ficolin-1-rich granule lumen,extracellular matrix	proteolysis,autophagy,antigen processing and presentation of exogenous peptide antigen via MHC class II,protein catabolic process,collagen catabolic process,neutrophil degranulation	aspartic-type endopeptidase activity,cysteine-type endopeptidase activity,serine-type endopeptidase activity,protein binding	9276.38	37790.2	25535	149648	36531.5	5401.84	29324	13388.7	157845	81331.7	22201.2	20769.3	9554.3	40566.8	174892	75055.1	49692.8	71504	19128.1	657354	106866	78386.1	86776.2	15946.8	22240.4
O75915	ARL6IP5	PRA1 family protein 3	O75915	PRAF3_HUMAN	endoplasmic reticulum membrane,cytoskeleton,plasma membrane,membrane,integral component of membrane,extracellular exosome	negative regulation of L-glutamate transport,intrinsic apoptotic signaling pathway in response to oxidative stress,negative regulation of mitochondrial membrane potential,L-glutamate transport,positive regulation of stress-activated MAPK cascade,positive regulation of apoptotic process,positive regulation of cysteine-type endopeptidase activity involved in apoptotic process	molecular_function,protein binding	NA	NA	NA	NA	NA	NA	NA	NA	105236	111367	57491.6	NA	NA	NA	25424.5	NA	NA	NA	NA	39568.9	51450.4	43970.5	35491.7	9733.97	NA
P07948	LYN	Tyrosine-protein kinase Lyn	P07948	LYN_HUMAN	nucleus,cytoplasm,mitochondrial intermembrane space,Golgi apparatus,cytosol,plasma membrane,cell-cell adherens junction,postsynaptic density,mitochondrial crista,extrinsic component of cytoplasmic side of plasma membrane,integrin alpha2-beta1 complex,mast cell granule,intracellular membrane-bounded organelle,membrane raft,perinuclear region of cytoplasm,extracellular exosome	B cell homeostasis,regulation of cytokine production,regulation of protein phosphorylation,negative regulation of protein phosphorylation,positive regulation of protein phosphorylation,stimulatory C-type lectin receptor signaling pathway,adaptive immune response,Fc receptor mediated stimulatory signaling pathway,tolerance induction to self antigen,histamine secretion by mast cell,platelet degranu…	protein tyrosine kinase activity,non-membrane spanning protein tyrosine kinase activity,receptor signaling protein tyrosine kinase activity,receptor binding,platelet-derived growth factor receptor binding,integrin binding,protein binding,ATP binding,kinase activity,SH3 domain binding,ubiquitin protein ligase binding,gamma-tubulin binding,glycosphingolipid binding,ion channel binding,ephrin recept…	NA	NA	NA	88886.3	NA	NA	NA	NA	546622	273047	11757.8	NA	6.11286	NA	128409	63767.8	NA	NA	NA	24537	40072.8	13467.7	25854	4155.69	NA
P02741	CRP	C-reactive protein	P02741	CRP_HUMAN	extracellular region,extracellular space,extracellular exosome	acute-phase response,inflammatory response,opsonization,positive regulation of gene expression,negative regulation of macrophage derived foam cell differentiation,negative regulation of lipid storage,positive regulation of superoxide anion generation,defense response to Gram-positive bacterium,Requires Ontology,regulation of interleukin-8 secretion,innate immune response,negative regulation by ho…	complement component C1q binding,calcium ion binding,protein binding,low-density lipoprotein particle binding,choline binding,identical protein binding,low-density lipoprotein particle receptor binding,virion binding	182213	426254	255552	150667	50277.1	NA	NA	42463.9	57147.3	68074.6	45604	14777.8	NA	NA	92954.1	73455	33714.2	46177.6	44174	303555	23588.9	92345.1	31071.9	14530.3	30721.8
P04430	IGKV1-16	Immunoglobulin kappa variable 1-16	P04430	KV116_HUMAN	extracellular region,plasma membrane,extracellular exosome	proteolysis,receptor-mediated endocytosis,immune response,complement activation,complement activation, classical pathway,regulation of complement activation,Fc-epsilon receptor signaling pathway,Fc-gamma receptor signaling pathway involved in phagocytosis,regulation of immune response,leukocyte migration	antigen binding,serine-type endopeptidase activity	67636.3	165335	434771	366108	1182406	202838	246146	270722	6320.61	33809.4	438076	286362	790973	500062	33150.5	281537	1526643	1.47676e+06	1.06733e+06	20144.1	23322.3	8350.75	10053	898066	834262
P02747	C1QC	Complement C1q subcomponent subunit C	P02747	C1QC_HUMAN	extracellular region,collagen trimer,extracellular space,extracellular exosome,blood microparticle	proteolysis,immune response,complement activation,complement activation, classical pathway,regulation of complement activation,negative regulation of granulocyte differentiation,innate immune response,negative regulation of macrophage differentiation	serine-type endopeptidase activity,protein binding	880752	1.12497e+06	5356309	125765	76614.7	52275.8	208265	311935	5517593	4.01141e+06	2.72725e+06	3.78937e+06	10142341	9189129	184295	76642.5	44699.3	53511.9	61330	4.40658e+06	5645437	2.65071e+06	2.30293e+06	6299755	5.73055e+06
P07437	TUBB	Tubulin beta chain	P07437	TBB5_HUMAN	extracellular region,nucleus,nuclear envelope lumen,cytoplasm,cytoskeleton,microtubule,azurophil granule lumen,cytoplasmic ribonucleoprotein granule,cell body,membrane raft,extracellular exosome	G2/M transition of mitotic cell cycle,microtubule-based process,cellular process,regulation of G2/M transition of mitotic cell cycle,cytoskeleton-dependent intracellular transport,natural killer cell mediated cytotoxicity,neutrophil degranulation,spindle assembly,cell division,ciliary basal body docking,mitotic cell cycle,microtubule cytoskeleton organization	GTPase activity,structural molecule activity,structural constituent of cytoskeleton,protein binding,GTP binding,protein domain specific binding,ubiquitin protein ligase binding,GTPase activating protein binding,MHC class I protein binding	30910.7	NA	81507	656233	170375	8286.93	14023.5	33422.2	2.77665e+06	1.48318e+06	261065	47008.7	63184.8	76389.5	631511	498393	957401	106490	70625.8	2.71766e+06	1790768	1.00737e+06	508264	191308	177724
O60496	DOK2	Docking protein 2	O60496	DOK2_HUMAN	cytosol	signal transduction,cell surface receptor signaling pathway,transmembrane receptor protein tyrosine kinase signaling pathway,Ras protein signal transduction,axon guidance,leukocyte migration	receptor signaling protein activity,transmembrane receptor protein tyrosine kinase adaptor activity,protein binding	NA	NA	NA	8271.38	NA	NA	NA	NA	77084	22575	NA	NA	NA	NA	24842.7	NA	NA	NA	NA	22192.8	43140.1	20257.7	NA	NA	NA
P01624	IGKV3-15	Immunoglobulin kappa variable 3-15	P01624	KV315_HUMAN	extracellular region,plasma membrane,extracellular exosome,blood microparticle	proteolysis,receptor-mediated endocytosis,immune response,complement activation,complement activation, classical pathway,regulation of complement activation,Fc-epsilon receptor signaling pathway,Fc-gamma receptor signaling pathway involved in phagocytosis,regulation of immune response,leukocyte migration	antigen binding,serine-type endopeptidase activity	2.20691e+06	6.16243e+06	4.36991e+06	12402491	9836882	2.10518e+06	1.76133e+06	1.89245e+06	996108	2.39858e+06	4513920	3.54836e+06	6.87909e+06	4436527	2.75622e+06	6.06916e+06	9683974	5.8831e+06	5608239	806587	841045	1.02332e+06	2.05505e+06	4.25443e+06	3.30768e+06
P01743	IGHV1-46	Immunoglobulin heavy variable 1-46	P01743	HV146_HUMAN	extracellular region,plasma membrane	proteolysis,receptor-mediated endocytosis,immune response,complement activation,complement activation, classical pathway,regulation of complement activation,Fc-epsilon receptor signaling pathway,Fc-gamma receptor signaling pathway involved in phagocytosis,regulation of immune response,leukocyte migration	antigen binding,serine-type endopeptidase activity	21573.6	174600	136583	916908	297305	19296.3	40732.7	38513.2	17507.8	99006.7	183470	64877.1	126220	91242.3	417476	746376	896808	368085	360310	34517.8	36678	91741.4	447265	835664	431099
O43396	TXNL1	Thioredoxin-like protein 1	O43396	TXNL1_HUMAN	proteasome complex,nucleus,cytoplasm,cytosol,extracellular exosome	cellular response to oxidative stress,cell redox homeostasis,oxidation-reduction process,cellular oxidant detoxification	thioredoxin-disulfide reductase activity,protein disulfide oxidoreductase activity,disulfide oxidoreductase activity,oxidoreductase activity, acting on a sulfur group of donors, disulfide as acceptor,protein-disulfide reductase activity	NA	NA	11468.9	14912.2	NA	NA	NA	NA	157557	61734.9	NA	NA	NA	NA	34848	7443.86	NA	NA	NA	246408	54733.3	22353.4	3245.67	NA	NA
P01833	PIGR	Polymeric immunoglobulin receptor	P01833	PIGR_HUMAN	extracellular space,plasma membrane,integral component of plasma membrane,azurophil granule membrane,receptor complex,extracellular exosome	detection of chemical stimulus involved in sensory perception of bitter taste,retina homeostasis,immunoglobulin transcytosis in epithelial cells mediated by polymeric immunoglobulin receptor,epidermal growth factor receptor signaling pathway,Fc receptor signaling pathway,receptor clustering,neutrophil degranulation	polymeric immunoglobulin receptor activity	6825.64	17733.7	171607	1.05692e+06	535933	165513	200857	112905	48587.2	96778.8	377075	147380	357634	139138	255704	436504	521556	402430	350875	36038.1	47825.6	62335.7	83874.5	249301	197059
O75874	IDH1	Isocitrate dehydrogenase [NADP] cytoplasmic	O75874	IDHC_HUMAN	extracellular region,cytoplasm,mitochondrion,peroxisome,peroxisomal matrix,cytosol,secretory granule lumen,extracellular exosome,tertiary granule lumen,ficolin-1-rich granule lumen	glyoxylate cycle,tricarboxylic acid cycle,isocitrate metabolic process,2-oxoglutarate metabolic process,NADPH regeneration,glutathione metabolic process,response to oxidative stress,female gonad development,neutrophil degranulation,response to steroid hormone,regulation of phospholipid catabolic process,regulation of phospholipid biosynthetic process	magnesium ion binding,isocitrate dehydrogenase (NADP+) activity,receptor binding,identical protein binding,protein homodimerization activity,cadherin binding,NADP binding,NAD binding,(R)-2-hydroxyglutarate dehydrogenase activity	NA	NA	NA	NA	NA	NA	NA	NA	59264.5	11833.5	NA	NA	NA	NA	5552.67	2238.15	NA	NA	NA	29659.2	22559.9	9349.44	1386.02	2761.26	NA
O95870	ABHD16A	Phosphatidylserine lipase ABHD16A	O95870	ABHGA_HUMAN	integral component of membrane	monoacylglycerol catabolic process,prostaglandin catabolic process	protein binding,acylglycerol lipase activity,lysophospholipase activity	NA	NA	NA	NA	64999	NA	NA	NA	125397	20973.4	6647.74	NA	14920.1	NA	2372.21	NA	11408.6	NA	NA	16185.9	26878.1	6459.28	1206.4	NA	NA
P00338	LDHA	L-lactate dehydrogenase A chain	P00338	LDHA_HUMAN	nucleus,cytosol,membrane,extracellular exosome	response to hypoxia,lactate metabolic process,pyruvate metabolic process,glycolytic process,response to nutrient,response to glucose,NAD metabolic process,response to hydrogen peroxide,positive regulation of apoptotic process,response to estrogen,post-embryonic animal organ development,response to cAMP,oxidation-reduction process	L-lactate dehydrogenase activity,protein binding,kinase binding,identical protein binding,cadherin binding,NAD binding	373218	224315	37240.2	75581.4	12799.3	NA	NA	2673.6	292005	95868.6	23429.7	5814.62	7316.65	4068.63	88470	27927.4	45198.1	17617.6	NA	3027994	259499	15500.3	17183.9	6159.15	13092.6
P06737	PYGL	Glycogen phosphorylase, liver form	P06737	PYGL_HUMAN	extracellular region,cytoplasm,cytosol,secretory granule lumen,extracellular exosome,ficolin-1-rich granule lumen	glycogen metabolic process,glycogen catabolic process,5-phosphoribose 1-diphosphate biosynthetic process,glucose homeostasis,neutrophil degranulation,necroptotic process	purine nucleobase binding,protein binding,ATP binding,glucose binding,drug binding,glycogen phosphorylase activity,AMP binding,vitamin binding,pyridoxal phosphate binding,bile acid binding,protein homodimerization activity,Requires Ontology	NA	NA	NA	NA	NA	NA	NA	NA	11374.9	1274.19	254.673	NA	NA	NA	1836.09	NA	NA	NA	NA	13034	5970.56	2361.8	NA	NA	NA
O14773	TPP1	Tripeptidyl-peptidase 1	O14773	TPP1_HUMAN	mitochondrion,lysosome,melanosome,lysosomal lumen,extracellular exosome	proteolysis,lipid metabolic process,lysosome organization,nervous system development,central nervous system development,protein catabolic process,epithelial cell differentiation,IRE1-mediated unfolded protein response,peptide catabolic process,bone resorption,neuromuscular process controlling balance	endopeptidase activity,serine-type endopeptidase activity,protein binding,peptidase activity,serine-type peptidase activity,tripeptidyl-peptidase activity,peptide binding,metal ion binding	NA	4568.88	17889.8	72218.9	22040.1	NA	NA	NA	170389	58643.9	11117.9	4954.25	NA	9699.97	9310.52	14595.8	NA	10328.1	3301.69	48502.3	60040	19991.5	3425.18	8389.45	NA
O60610	DIAPH1	Protein diaphanous homolog 1	O60610	DIAP1_HUMAN	microtubule organizing center,cytosol,plasma membrane,secretory granule membrane,ruffle membrane,mitotic spindle,ficolin-1-rich granule membrane	cytoskeleton organization,sensory perception of sound,regulation of cell shape,actin filament polymerization,positive regulation of cell migration,regulation of microtubule-based process,protein localization to microtubule,neutrophil degranulation,regulation of release of sequestered calcium ion into cytosol,regulation of cytoskeleton organization,cellular response to histamine,regulation of cell…	RNA binding,actin binding,receptor binding,protein binding,Rho GTPase binding,ion channel binding	NA	179793	18357.6	91685	NA	NA	NA	NA	191693	91332.5	26170.5	60165.7	NA	67588.8	81296	34959.8	910951	NA	NA	158075	21359	44726.3	8844.46	17981.8	NA
O43776	NARS1	Asparagine--tRNA ligase, cytoplasmic	O43776	SYNC_HUMAN	cytoplasm,mitochondrion,cytosol,extracellular exosome	tRNA aminoacylation for protein translation,asparaginyl-tRNA aminoacylation	nucleic acid binding,asparagine-tRNA ligase activity,ATP binding	NA	NA	NA	NA	NA	NA	NA	NA	16029.5	5642.52	NA	NA	NA	NA	5346.68	NA	NA	NA	NA	39503.5	10894.4	1778.12	NA	NA	NA
P07195	LDHB	L-lactate dehydrogenase B chain	P07195	LDHB_HUMAN	cytoplasm,mitochondrion,cytosol,membrane,myelin sheath,membrane raft,extracellular exosome	carbohydrate metabolic process,lactate metabolic process,pyruvate metabolic process,NAD metabolic process,oxidation-reduction process	L-lactate dehydrogenase activity,protein binding,kinase binding,identical protein binding,NAD binding	5794.74	6895.16	36861.6	90589.5	17227	2817.96	3126.55	5537.61	446389	141413	37850.5	7235.29	8420.48	9443.5	100222	35484	21068.4	10175.1	8744.2	314648	299784	109086	22412.1	27713.6	11372.6
P06858	LPL	Lipoprotein lipase	P06858	LIPL_HUMAN	extracellular region,extracellular space,plasma membrane,cell surface,extracellular matrix,anchored component of membrane,very-low-density lipoprotein particle,chylomicron,extracellular exosome	retinoid metabolic process,fatty acid biosynthetic process,triglyceride metabolic process,phospholipid metabolic process,response to cold,response to glucose,positive regulation of macrophage derived foam cell differentiation,positive regulation of cholesterol storage,positive regulation of sequestering of triglyceride,triglyceride biosynthetic process,triglyceride catabolic process,chylomicron r…	lipoprotein lipase activity,phospholipase activity,triglyceride lipase activity,receptor binding,protein binding,heparin binding,triglyceride binding,apolipoprotein binding	NA	NA	NA	NA	NA	NA	NA	NA	6711.71	5058.68	3793.89	NA	NA	NA	32310.6	8406.67	NA	8225.89	NA	14955.7	5186.58	6050.41	NA	NA	NA
O95834	EML2	Echinoderm microtubule-associated protein-like 2	O95834	EMAL2_HUMAN	cytoplasm,microtubule,microtubule associated complex,mitotic spindle,microtubule cytoskeleton	visual perception,sensory perception of sound,regulation of microtubule nucleation,negative regulation of microtubule polymerization,microtubule cytoskeleton organization	receptor binding,protein binding,microtubule binding,protein C-terminus binding,tubulin binding	NA	NA	NA	NA	17641.7	NA	NA	NA	30419.2	17301.4	NA	NA	NA	NA	7197.65	NA	NA	NA	NA	117807	51859.2	8811.23	NA	NA	NA
O60256	PRPSAP2	Phosphoribosyl pyrophosphate synthase-associated protein 2	O60256	KPRB_HUMAN		nucleobase-containing compound metabolic process,nucleoside metabolic process,nucleotide biosynthetic process,negative regulation of catalytic activity,bone development	magnesium ion binding,ribose phosphate diphosphokinase activity,enzyme inhibitor activity,protein binding	NA	NA	NA	NA	NA	NA	NA	NA	25564.9	12140.2	3442.31	NA	NA	NA	6153.66	20786.8	NA	NA	NA	20495.5	28840.2	6033.45	1066.93	NA	NA
P01602	IGKV1-5	Immunoglobulin kappa variable 1-5	P01602	KV105_HUMAN	extracellular region,plasma membrane,extracellular exosome,blood microparticle	immunoglobulin production,proteolysis,receptor-mediated endocytosis,immune response,complement activation,complement activation, classical pathway,regulation of complement activation,Fc-epsilon receptor signaling pathway,Fc-gamma receptor signaling pathway involved in phagocytosis,regulation of immune response,leukocyte migration	antigen binding,serine-type endopeptidase activity	119498	444428	721609	196389	1.16039e+06	210158	334710	295075	4061.65	6692.91	307770	176425	598333	534830	4384.65	47824.9	533144	726501	666939	5872.57	6358.11	6063	9125.03	380110	437678
O43665	RGS10	Regulator of G-protein signaling 10	O43665	RGS10_HUMAN	nucleus,cytosol,plasma membrane,neuronal cell body,dendritic spine,axon terminus	G-protein coupled acetylcholine receptor signaling pathway,regulation of G-protein coupled receptor protein signaling pathway,negative regulation of signal transduction,positive regulation of GTPase activity	G-protein alpha-subunit binding,GTPase activator activity,protein binding	NA	NA	NA	NA	NA	NA	NA	NA	21356.9	7342.28	NA	NA	NA	NA	17350.7	2725.88	NA	NA	NA	16172.2	15083.9	8158.69	NA	NA	NA
O75936	BBOX1	Gamma-butyrobetaine dioxygenase	O75936	BODG_HUMAN	mitochondrion,cytosol,extracellular exosome	carnitine biosynthetic process,oxidation-reduction process	iron ion binding,protein binding,zinc ion binding,gamma-butyrobetaine dioxygenase activity,identical protein binding	NA	NA	NA	NA	NA	NA	NA	NA	NA	NA	NA	NA	19326.5	NA	NA	NA	NA	NA	NA	25155.6	NA	NA	NA	NA	NA
O95866	MPIG6B	Megakaryocyte and platelet inhibitory receptor G6b	O95866	G6B_HUMAN	endoplasmic reticulum,Golgi apparatus,plasma membrane,integral component of membrane	integrin-mediated signaling pathway,blood coagulation,negative regulation of signal transduction,platelet activation,erythrocyte differentiation,megakaryocyte differentiation,platelet formation,megakaryocyte development	protein binding,heparin binding	NA	NA	NA	66863.2	NA	NA	NA	NA	537491	283664	22743	NA	NA	NA	42651.4	9278.37	NA	NA	NA	166279	194659	40229.7	3279.65	3575.92	1774.08
P01709	IGLV2-8	Immunoglobulin lambda variable 2-8	P01709	LV208_HUMAN	extracellular region,plasma membrane	proteolysis,receptor-mediated endocytosis,immune response,complement activation,complement activation, classical pathway,regulation of complement activation,Fc-epsilon receptor signaling pathway,Fc-gamma receptor signaling pathway involved in phagocytosis,regulation of immune response,leukocyte migration	antigen binding,serine-type endopeptidase activity	14800.9	76521.6	85542.2	2.2662e+06	1.37635e+06	276863	186039	131719	163617	711036	759993	417347	462281	396740	837235	1.34579e+06	1.83747e+06	926915	752399	100057	153672	233881	376834	640692	446405
P06753	TPM3	Tropomyosin alpha-3 chain	P06753	TPM3_HUMAN	stress fiber,cytosol,cytoskeleton,muscle thin filament tropomyosin,actin filament,actin cytoskeleton,extracellular exosome	muscle contraction,actin filament organization,muscle filament sliding	molecular_function,protein binding,structural constituent of muscle,actin filament binding	NA	NA	90578.8	26199.2	NA	NA	14614.1	5894.62	1.12521e+06	530717	39835.5	7706.26	NA	4020.28	64404.7	19015.9	2491.34	NA	NA	82459.3	88445.5	10346.7	3289.95	28564.6	8514.56
P04083	ANXA1	Annexin A1	P04083	ANXA1_HUMAN	cornified envelope,phagocytic cup,extracellular region,extracellular space,nucleus,nucleoplasm,cytoplasm,endosome,cytosol,plasma membrane,cell-cell adherens junction,focal adhesion,cell surface,basolateral plasma membrane,apical plasma membrane,lateral plasma membrane,extrinsic component of membrane,cytoplasmic vesicle membrane,extrinsic component of external side of plasma membrane,extrinsic com…	DNA strand renaturation,neutrophil homeostasis,adaptive immune response,monocyte chemotaxis,regulation of leukocyte migration,phagocytosis,inflammatory response,signal transduction,cell surface receptor signaling pathway,G-protein coupled receptor signaling pathway,G-protein coupled receptor signaling pathway, coupled to cyclic nucleotide second messenger,regulation of cell shape,response to X-ra…	single-stranded DNA binding,single-stranded RNA binding,helicase activity,receptor binding,structural molecule activity,calcium ion binding,protein binding,phospholipid binding,calcium-dependent phospholipid binding,phospholipase A2 inhibitor activity,protein binding, bridging,double-stranded DNA-dependent ATPase activity,annealing helicase activity,protein homodimerization activity,calcium-depen…	NA	87817.9	NA	31098.8	5735.33	NA	NA	12947.2	21589.9	26831.7	4767.39	9899.79	NA	147.252	100715	36559	NA	5931.41	NA	193904	8842	14125.6	9711.67	NA	1724.73
O43294	TGFB1I1	Transforming growth factor beta-1-induced transcript 1 protein	O43294	TGFI1_HUMAN	intracellular,cytoplasm,cytoskeleton,focal adhesion,nuclear matrix,extracellular matrix	transcription from RNA polymerase II promoter,cell adhesion,negative regulation of cell proliferation,response to heat,positive regulation of epithelial to mesenchymal transition,Wnt signaling pathway,morphogenesis of embryonic epithelium,positive regulation of transforming growth factor beta receptor signaling pathway,negative regulation of transforming growth factor beta receptor signaling path…	transcription coactivator activity,protein binding,metal ion binding,Roundabout binding,androgen receptor binding,I-SMAD binding	NA	NA	4056.46	3303.83	NA	NA	NA	NA	65875.8	28831.2	6495.42	NA	NA	NA	3489.76	3442.72	NA	NA	NA	568.774	7425.42	16750.1	8950.86	NA	NA
P01706	IGLV2-11	Immunoglobulin lambda variable 2-11	P01706	LV211_HUMAN	extracellular region,plasma membrane,extracellular exosome	proteolysis,receptor-mediated endocytosis,immune response,complement activation,complement activation, classical pathway,regulation of complement activation,Fc-epsilon receptor signaling pathway,Fc-gamma receptor signaling pathway involved in phagocytosis,regulation of immune response,leukocyte migration	antigen binding,serine-type endopeptidase activity	2956.25	NA	37942.6	626472	303805	92221.5	50040.1	36956.4	32905.4	137750	195235	109604	146112	98853.3	160501	416948	466818	282424	241830	21698.6	24010.5	55717.4	101258	59566.2	127809
P07225	PROS1	Vitamin K-dependent protein S	P07225	PROS_HUMAN	Golgi membrane,extracellular region,extracellular space,endoplasmic reticulum membrane,Golgi lumen,plasma membrane,platelet alpha granule lumen,extracellular exosome,blood microparticle	platelet degranulation,signal peptide processing,ER to Golgi vesicle-mediated transport,blood coagulation,negative regulation of endopeptidase activity,peptidyl-glutamic acid carboxylation,regulation of complement activation,fibrinolysis,leukocyte migration	endopeptidase inhibitor activity,calcium ion binding	102854	200344	531700	2.97147e+06	2968421	839275	711918	423935	92356.4	472174	1.43611e+06	852574	1.47997e+06	732484	178821	497672	885801	965276	1.01299e+06	47633.3	74208.6	135132	227527	582988	462798
P05160	F13B	Coagulation factor XIII B chain	P05160	F13B_HUMAN	extracellular region	blood coagulation		50266.2	41580	55573.3	NA	NA	6655.99	25810.6	56252	21615	12415.8	NA	NA	13670.4	22083.6	NA	NA	NA	NA	12422.1	4552.4	3872.91	NA	2771.61	14617.8	23817.4
O60488	ACSL4	Long-chain-fatty-acid--CoA ligase 4	O60488	ACSL4_HUMAN	cytoplasm,mitochondrial outer membrane,peroxisomal membrane,endoplasmic reticulum membrane,lipid particle,membrane,integral component of membrane,neuronal cell body,ER-mitochondrion membrane contact site,extracellular exosome	long-chain fatty acid metabolic process,lipid metabolic process,triglyceride metabolic process,response to nutrient,fatty acid transport,neuron differentiation,long-chain fatty-acyl-CoA biosynthetic process,embryonic process involved in female pregnancy,dendritic spine development,response to interleukin-15	long-chain fatty acid-CoA ligase activity,ATP binding,very long-chain fatty acid-CoA ligase activity,arachidonate-CoA ligase activity,decanoate--CoA ligase activity	NA	NA	NA	NA	NA	NA	NA	NA	25767.8	8146.65	NA	NA	NA	NA	5213.83	NA	NA	NA	NA	13107.4	13092	3103.18	1059.25	NA	NA
P01700	IGLV1-47	Immunoglobulin lambda variable 1-47	P01700	LV147_HUMAN	extracellular region,plasma membrane,extracellular exosome,blood microparticle	proteolysis,receptor-mediated endocytosis,immune response,complement activation,complement activation, classical pathway,regulation of complement activation,Fc-epsilon receptor signaling pathway,Fc-gamma receptor signaling pathway involved in phagocytosis,regulation of immune response,leukocyte migration	antigen binding,serine-type endopeptidase activity	593538	1.30908e+06	2.29592e+06	5898278	4762406	1.23185e+06	1097164	875829	379789	995334	1.89079e+06	1.38108e+06	3.25533e+06	1.3088e+06	840119	2.01071e+06	3.1859e+06	2.12827e+06	2.2452e+06	492836	301848	298227	359261	1242657	1.15148e+06
P00387	CYB5R3	NADH-cytochrome b5 reductase 3	P00387	NB5R3_HUMAN	extracellular region,cytoplasm,mitochondrion,mitochondrial outer membrane,mitochondrial inner membrane,endoplasmic reticulum,endoplasmic reticulum membrane,lipid particle,hemoglobin complex,membrane,azurophil granule lumen,extracellular exosome	cholesterol biosynthetic process,xenobiotic metabolic process,blood circulation,L-ascorbic acid metabolic process,neutrophil degranulation,oxidation-reduction process	cytochrome-b5 reductase activity, acting on NAD(P)H,protein binding,AMP binding,oxidoreductase activity,ADP binding,flavin adenine dinucleotide binding,NAD binding,FAD binding	317803	NA	NA	3503.5	6623.35	NA	39855.5	NA	261024	60833.3	10701.9	3233.57	32564.3	NA	8678.91	47858.2	112.699	NA	NA	75255.5	67889.6	8811.37	3537.7	6301.86	9571.65
P00740	F9	Coagulation factor IX	P00740	FA9_HUMAN	extracellular region,extracellular space,endoplasmic reticulum lumen,Golgi lumen,plasma membrane,extracellular exosome	signal peptide processing,proteolysis,ER to Golgi vesicle-mediated transport,blood coagulation,blood coagulation, intrinsic pathway,blood coagulation, extrinsic pathway,peptidyl-glutamic acid carboxylation,zymogen activation	endopeptidase activity,serine-type endopeptidase activity,calcium ion binding,protein binding	423940	1.9403e+06	718081	NA	NA	NA	NA	42219.3	63759.4	40406.7	13667.9	NA	NA	NA	12984.6	NA	NA	NA	5346.6	39177.9	11520.4	3045.04	1711.12	3500.27	NA
O75563	SKAP2	Src kinase-associated phosphoprotein 2	O75563	SKAP2_HUMAN	nucleoplasm,cytoplasm,cytosol,plasma membrane	immune response-activating signal transduction,signal transduction,negative regulation of cell proliferation,positive regulation of signal transduction,B cell activation,macromolecular complex assembly	SH3/SH2 adaptor activity,protein binding	NA	NA	NA	NA	NA	NA	NA	NA	64910.4	14129.2	NA	NA	NA	NA	14337.5	NA	NA	NA	NA	8090.06	25079	10903.2	NA	NA	NA
O75947	ATP5PD	ATP synthase subunit d, mitochondrial	O75947	ATP5H_HUMAN	mitochondrial proton-transporting ATP synthase, stator stalk,nucleoplasm,mitochondrion,mitochondrial inner membrane,mitochondrial proton-transporting ATP synthase complex,myelin sheath,extracellular exosome	ATP biosynthetic process,ATP synthesis coupled proton transport,cristae formation,mitochondrial ATP synthesis coupled proton transport,Requires Ontology	transmembrane transporter activity,ATPase activity,proton-transporting ATP synthase activity, rotational mechanism	NA	NA	NA	NA	NA	NA	NA	NA	47763.6	80094.2	NA	NA	NA	NA	7687.71	22377	NA	NA	NA	71873.8	57723	5851.09	1749.3	NA	NA
O95497	VNN1	Pantetheinase	O95497	VNN1_HUMAN	extracellular region,plasma membrane,integral component of membrane,anchored component of membrane,azurophil granule membrane,extracellular exosome	acute inflammatory response,chronic inflammatory response,C-terminal protein lipidation,inflammatory response,response to oxidative stress,pantothenate metabolic process,positive regulation of T cell differentiation in thymus,neutrophil degranulation,innate immune response,cell-cell adhesion,negative regulation of oxidative stress-induced intrinsic apoptotic signaling pathway	pantetheine hydrolase activity,hydrolase activity, acting on carbon-nitrogen (but not peptide) bonds	13702	NA	NA	56783.5	NA	NA	42056	NA	12564.6	NA	NA	NA	NA	NA	17078.5	5244.14	NA	NA	38772.3	16034.4	3366.32	4383.61	NA	NA	NA
P00736	C1R	Complement C1r subcomponent	P00736	C1R_HUMAN	extracellular region,extracellular space,extracellular exosome,blood microparticle	immune response,complement activation,complement activation, classical pathway,regulation of complement activation,zymogen activation,innate immune response	serine-type endopeptidase activity,calcium ion binding,protein binding,serine-type peptidase activity	65625	199299	312443	942695	578232	192063	259826	193278	66579.8	151695	318350	116971	286157	150047	292393	330212	296036	223241	279147	19491	65034.2	64036.7	44413.9	183483	162483
O60234	GMFG	Glia maturation factor gamma	O60234	GMFG_HUMAN	extracellular region,secretory granule lumen,ficolin-1-rich granule lumen	protein phosphorylation,negative regulation of protein kinase activity,regulation of receptor activity,negative regulation of Arp2/3 complex-mediated actin nucleation,positive regulation of catalytic activity,neutrophil degranulation,actin filament debranching,regulation of actin cytoskeleton reorganization	actin binding,protein kinase inhibitor activity,enzyme activator activity,growth factor activity,Arp2/3 complex binding	NA	NA	NA	24224.9	NA	NA	NA	NA	123807	76434.4	NA	NA	NA	NA	10703.5	NA	NA	NA	NA	48200.9	71733.3	25265.1	3847.67	NA	NA
O43895	XPNPEP2	Xaa-Pro aminopeptidase 2	O43895	XPP2_HUMAN	extracellular region,plasma membrane,membrane,anchored component of membrane,extracellular exosome	C-terminal protein lipidation,proteolysis	aminopeptidase activity,metal ion binding,metalloaminopeptidase activity	NA	NA	NA	229068	42036.9	NA	NA	NA	16880.4	43035.4	19026.2	NA	NA	NA	124282	44613	57456.6	NA	NA	NA	4642.4	24601.1	7051.07	14054.1	NA
O15270	SPTLC2	Serine palmitoyltransferase 2	O15270	SPTC2_HUMAN	mitochondrion,endoplasmic reticulum membrane,integral component of membrane,serine C-palmitoyltransferase complex	sphingomyelin biosynthetic process,sphingolipid biosynthetic process,sphinganine biosynthetic process,sphingosine biosynthetic process,ceramide biosynthetic process,positive regulation of lipophagy	serine C-palmitoyltransferase activity,pyridoxal phosphate binding	NA	NA	39171.4	46297.8	82763.8	NA	9347.38	31273.3	34497.4	49724.2	118183	311201	2281360	219712	53945.4	87051	18616.3	91397.8	90286.1	40908.8	73385.9	6325.4	470250	19733.9	385588
P00747	PLG	Plasminogen	P00747	PLMN_HUMAN	extracellular region,extracellular space,plasma membrane,cell surface,platelet alpha granule lumen,extrinsic component of external side of plasma membrane,other organism cell membrane,extracellular exosome,blood microparticle	platelet degranulation,proteolysis,blood coagulation,negative regulation of cell proliferation,negative regulation of cell-substrate adhesion,extracellular matrix disassembly,fibrinolysis,cellular protein metabolic process,tissue remodeling,interaction with symbiont,negative regulation of fibrinolysis,positive regulation of fibrinolysis,modification by host of symbiont morphology or physiology vi…	endopeptidase activity,serine-type endopeptidase activity,receptor binding,protein binding,serine-type peptidase activity,enzyme binding,kinase binding,protein domain specific binding,apolipoprotein binding,chaperone binding,proteasome core complex binding,protein antigen binding	1.90215e+06	5435598	4.79508e+06	135113	65025.4	26575.4	49289.3	134724	300227	131644	64121.4	12793.6	42831.3	67894	116430	57358.4	32592.7	25871.7	62089	498240	183838	54872.7	22139.2	55822.3	105792
O95147	DUSP14	Dual specificity protein phosphatase 14	O95147	DUS14_HUMAN	cytoplasm	inactivation of MAPK activity,peptidyl-tyrosine dephosphorylation	RNA binding,protein tyrosine phosphatase activity,protein binding,MAP kinase tyrosine/serine/threonine phosphatase activity,protein tyrosine/serine/threonine phosphatase activity	NA	NA	NA	NA	NA	NA	NA	NA	NA	NA	NA	NA	NA	NA	NA	NA	NA	NA	NA	66492.2	NA	NA	NA	NA	NA
P00746	CFD	Complement factor D	P00746	CFAD_HUMAN	extracellular region,platelet alpha granule lumen,secretory granule lumen,extracellular exosome,ficolin-1-rich granule lumen	platelet degranulation,proteolysis,complement activation,complement activation, alternative pathway,neutrophil degranulation	serine-type endopeptidase activity,serine-type peptidase activity	105150	477524	220818	99133.9	11195.7	NA	18358.2	22444.9	13977.1	34813.6	8845.73	4287.96	NA	14626.9	103620	48372.3	57740.9	29710.2	21663	104885	14695.3	1002.42	2082	10043.5	NA
P07951	TPM2	Tropomyosin beta chain	P07951	TPM2_HUMAN	cytosol,muscle thin filament tropomyosin,actin filament,actin cytoskeleton	muscle contraction,actin filament organization,muscle filament sliding,regulation of ATPase activity	actin binding,structural constituent of muscle,identical protein binding,protein homodimerization activity,protein heterodimerization activity,actin filament binding	NA	NA	NA	86849.2	NA	NA	NA	NA	235865	137956	4593.26	NA	1.12265	NA	6478.71	NA	NA	NA	NA	20727.2	28511.6	3579.91	1985.99	9167.77	NA
P08779	KRT16	Keratin, type I cytoskeletal 16	P08779	K1C16_HUMAN	nucleus,cytosol,cytoskeleton,intermediate filament,extracellular exosome	morphogenesis of an epithelium,inflammatory response,cytoskeleton organization,aging,cell proliferation,epidermis development,keratinocyte differentiation,negative regulation of cell migration,keratinization,hair cycle,innate immune response,intermediate filament cytoskeleton organization,keratinocyte migration,establishment of skin barrier,cornification	structural constituent of cytoskeleton,protein binding	88091	287984	320859	642213	203721	37102.7	185915	321915	271509	134874	99664.7	6620391	136262	223389	559884	519700	212654	1.42098e+06	85968.4	25785798	89664.3	514809	254459	110670	563673
O96000	NDUFB10	NADH dehydrogenase [ubiquinone] 1 beta subcomplex subunit 10	O96000	NDUBA_HUMAN	mitochondrial inner membrane,mitochondrial respiratory chain complex I,extracellular exosome	mitochondrial electron transport, NADH to ubiquinone,mitochondrial respiratory chain complex I assembly	protein binding,NADH dehydrogenase (ubiquinone) activity	NA	NA	NA	NA	NA	NA	NA	NA	18179.6	17031.6	NA	NA	NA	NA	NA	NA	NA	NA	NA	42427.5	9109.72	3868.92	NA	NA	NA
O60506	SYNCRIP	Heterogeneous nuclear ribonucleoprotein Q	O60506	HNRPQ_HUMAN	nucleus,nucleoplasm,endoplasmic reticulum,membrane,intracellular ribonucleoprotein complex,CRD-mediated mRNA stability complex,catalytic step 2 spliceosome,histone pre-mRNA 3'end processing complex,GAIT complex	mRNA splicing, via spliceosome,osteoblast differentiation,RNA processing,RNA splicing,viral process,negative regulation of translation,CRD-mediated mRNA stabilization,cellular response to interferon-gamma	RNA binding,protein binding,poly(A) binding	NA	NA	NA	NA	138842	NA	NA	NA	24433.4	11467.9	NA	NA	NA	NA	20079.6	NA	NA	NA	NA	222535	10691.3	3575.73	1367.01	NA	NA
P00742	F10	Coagulation factor X	P00742	FA10_HUMAN	extracellular region,endoplasmic reticulum lumen,Golgi lumen,plasma membrane,intrinsic component of external side of plasma membrane	signal peptide processing,ER to Golgi vesicle-mediated transport,blood coagulation,blood coagulation, intrinsic pathway,blood coagulation, extrinsic pathway,peptidyl-glutamic acid carboxylation,positive regulation of cell migration,positive regulation of protein kinase B signaling	serine-type endopeptidase activity,calcium ion binding,protein binding,phospholipid binding	345393	1.2955e+06	467645	NA	NA	NA	NA	26425.3	61413.1	25271.6	NA	NA	NA	NA	63269.5	NA	NA	NA	NA	31979.4	6661.32	297.573	6436.29	NA	NA
O43707	ACTN4	Alpha-actinin-4	O43707	ACTN4_HUMAN	stress fiber,extracellular region,extracellular space,intracellular,nucleus,cytoplasm,cytosol,brush border,cell-cell junction,focal adhesion,nuclear body,Z disc,intracellular ribonucleoprotein complex,cortical cytoskeleton,platelet alpha granule lumen,pseudopodium,macromolecular complex,neuron projection,perinuclear region of cytoplasm,extracellular exosome,actin cytoskeleton	response to hypoxia,platelet degranulation,protein transport,vesicle transport along actin filament,positive regulation of cell migration,positive regulation of sodium:proton antiporter activity,peroxisome proliferator activated receptor signaling pathway,regulation of apoptotic process,retinoic acid receptor signaling pathway,positive regulation of pinocytosis,actin filament bundle assembly,nega…	RNA polymerase II regulatory region sequence-specific DNA binding,nucleoside binding,RNA binding,actin binding,integrin binding,calcium ion binding,protein binding,ligand-dependent nuclear receptor transcription coactivator activity,chromatin DNA binding,nuclear hormone receptor binding,protein homodimerization activity,retinoic acid receptor binding,ion channel binding,protein N-terminus binding…	28013.5	97797.3	NA	20689.4	NA	NA	19733.3	11129	265826	85459.7	11442.5	1649.38	60871	NA	35517.1	5702.37	NA	NA	601.355	138912	40294.6	14130.4	1400.93	5314.17	4252.1
P02743	APCS	Serum amyloid P-component	P02743	SAMP_HUMAN	extracellular region,extracellular space,nucleus,extracellular matrix,extracellular exosome,blood microparticle	negative regulation of acute inflammatory response,protein folding,acute-phase response,cellular protein metabolic process,negative regulation by host of viral exo-alpha-sialidase activity,negative regulation by host of viral glycoprotein metabolic process,innate immune response,negative regulation of monocyte differentiation,negative regulation of viral entry into host cell,negative regulation o…	complement component C1q binding,calcium ion binding,carbohydrate binding,identical protein binding,virion binding,unfolded protein binding,low-density lipoprotein particle binding	881278	1.34563e+06	1.60557e+06	141631	72525.2	21953.5	65061.1	233783	75429.2	43865.9	48821.8	23566.3	74958.2	102644	82005.5	65949.6	60330	40314.2	70232.3	298911	35949.3	17604	15428.3	61274.5	126297
O95573	ACSL3	Fatty acid CoA ligase Acsl3	O95573	ACSL3_HUMAN	mitochondrial outer membrane,peroxisomal membrane,endoplasmic reticulum,endoplasmic reticulum membrane,Golgi apparatus,lipid particle,membrane,integral component of membrane,perinuclear region of cytoplasm	long-chain fatty acid metabolic process,fatty acid biosynthetic process,brain development,response to nutrient,response to organic cyclic compound,very-low-density lipoprotein particle assembly,long-chain fatty-acyl-CoA biosynthetic process,positive regulation of Golgi to plasma membrane protein transport,long-chain fatty acid import,positive regulation of secretion,positive regulation of phospha…	long-chain fatty acid-CoA ligase activity,ATP binding,protein kinase binding,protein domain specific binding,decanoate--CoA ligase activity	NA	NA	NA	NA	NA	NA	NA	NA	14494.1	3672.5	NA	NA	NA	NA	NA	NA	NA	NA	NA	11385.6	11143.1	12804.5	NA	NA	NA
P07942	LAMB1	Laminin subunit beta-1	P07942	LAMB1_HUMAN	extracellular region,basement membrane,laminin-1 complex,laminin-2 complex,extracellular space,endoplasmic reticulum lumen,extracellular matrix,laminin-8 complex,laminin-10 complex,perinuclear region of cytoplasm,extracellular exosome	cell adhesion,neuronal-glial interaction involved in cerebral cortex radial glia guided migration,extracellular matrix organization,positive regulation of cell migration,neuron projection development,substrate adhesion-dependent cell spreading,endodermal cell differentiation,odontogenesis,post-translational protein modification,cellular protein metabolic process,positive regulation of epithelial …	structural molecule activity,extracellular matrix structural constituent,protein binding	1264.75	NA	108197	220859	42352.1	NA	NA	NA	6896.47	16177.7	57963.4	12289.7	NA	96162.5	36042	49361.5	28510.8	24637	NA	NA	4859.27	8246.85	2160.71	17796.8	20699.4
P07203	GPX1	Glutathione peroxidase 1	P07203	GPX1_HUMAN	cytoplasm,mitochondrion,mitochondrial matrix,cytosol,extracellular exosome,Lewy body	temperature homeostasis,endothelial cell development,negative regulation of inflammatory response to antigenic stimulus,purine nucleotide catabolic process,triglyceride metabolic process,glutathione metabolic process,sensory perception of sound,intrinsic apoptotic signaling pathway in response to oxidative stress,response to xenobiotic stimulus,response to symbiotic bacterium,UV protection,respon…	glutathione peroxidase activity,SH3 domain binding	NA	NA	4344.62	144173	NA	NA	NA	NA	101201	33079.9	5304.37	NA	NA	NA	9538.95	NA	NA	NA	NA	41251.7	27366.2	17562.3	3871.86	7517.14	NA
O75791	GRAP2	GRB2-related adapter protein 2	O75791	GRAP2_HUMAN	nucleus,cytoplasm,endosome,cytosol,extrinsic component of cytoplasmic side of plasma membrane	transmembrane receptor protein tyrosine kinase signaling pathway,Ras protein signal transduction,cell-cell signaling,positive regulation of signal transduction,cell migration,cell differentiation,T cell costimulation,peptidyl-tyrosine autophosphorylation,Fc-epsilon receptor signaling pathway,regulation of cell proliferation,innate immune response,T cell receptor signaling pathway	non-membrane spanning protein tyrosine kinase activity,SH3/SH2 adaptor activity,receptor binding,protein binding	NA	NA	NA	101304	NA	NA	NA	NA	43927.3	20528.1	NA	NA	NA	NA	2960.59	NA	NA	NA	NA	4934.31	20820.6	6045.52	NA	NA	NA
O43865;Q96HN2	AHCYL1;AHCYL2	S-adenosylhomocysteine hydrolase-like protein 1;Adenosylhomocysteinase 3	O43865;Q96HN2	SAHH2_HUMAN;SAHH3_HUMAN	cytoplasm,endoplasmic reticulum membrane,cytosol,apical plasma membrane,extracellular exosome;endoplasmic reticulum,cytosol,neuron projection	mRNA polyadenylation,protein export from nucleus,one-carbon metabolic process,positive regulation of sodium ion transport,regulation of mRNA 3'-end processing,regulation of ion transmembrane transporter activity,S-adenosylmethionine cycle,angiotensin-activated signaling pathway,epithelial fluid transport,regulation of anion transport,response to calcium ion,regulation of cardiac conduction;one-ca…	RNA binding,protein binding,identical protein binding,adenosylhomocysteinase activity;protein binding,adenosylhomocysteinase activity	NA	NA	NA	NA	NA	NA	NA	NA	40348.6	46095.4	NA	NA	NA	NA	18815.6	NA	NA	NA	NA	30619.9	26759.2	7261.01	NA	NA	NA
P05186	ALPL	Alkaline phosphatase, tissue-nonspecific isozyme	P05186	PPBT_HUMAN	extracellular region,proteinaceous extracellular matrix,plasma membrane,membrane,integral component of membrane,anchored component of membrane,extracellular membrane-bounded organelle,extracellular exosome	skeletal system development,osteoblast differentiation,endochondral ossification,developmental process involved in reproduction,C-terminal protein lipidation,dephosphorylation,response to lipopolysaccharide,response to vitamin D,response to antibiotic,response to glucocorticoid,cellular response to organic cyclic compound,cementum mineralization	alkaline phosphatase activity,protein binding,pyrophosphatase activity,metal ion binding	NA	NA	NA	19292.9	NA	NA	NA	NA	11149.5	14273.1	NA	NA	NA	NA	65879.7	8970.15	NA	NA	NA	NA	15039.1	6350	1261.28	NA	NA
O43815	STRN	Striatin	O43815	STRN_HUMAN	cytoplasm,bicellular tight junction,postsynaptic density,membrane,neuronal cell body,dendritic spine,postsynaptic membrane,protein phosphatase type 2A complex,dendrite	locomotory behavior,negative regulation of cell proliferation,Wnt signaling pathway,dendrite development,bicellular tight junction assembly	protein binding,calmodulin binding,estrogen receptor binding,macromolecular complex binding,protein phosphatase 2A binding,armadillo repeat domain binding,protein complex binding	NA	NA	NA	NA	NA	NA	NA	NA	27589	13176	NA	NA	NA	NA	747.881	NA	NA	NA	NA	38080.4	11629.8	15931.4	NA	NA	NA
P05165	PCCA	Propionyl-CoA carboxylase alpha chain, mitochondrial	P05165	PCCA_HUMAN	mitochondrial matrix,cytosol	biotin metabolic process,short-chain fatty acid catabolic process	propionyl-CoA carboxylase activity,protein binding,ATP binding,biotin binding,enzyme binding,metal ion binding	NA	NA	NA	NA	NA	NA	NA	NA	15578.3	385.686	NA	NA	NA	NA	NA	NA	NA	NA	NA	6573.25	6851.36	526.228	NA	NA	NA
O75635	SERPINB7	Serpin B7	O75635	SPB7_HUMAN	extracellular space,cytoplasm	negative regulation of endopeptidase activity,positive regulation of transforming growth factor beta1 production,positive regulation of collagen biosynthetic process,positive regulation of glomerular mesangial cell proliferation,positive regulation of platelet-derived growth factor production	serine-type endopeptidase inhibitor activity	NA	NA	NA	42961.6	NA	NA	NA	NA	25712.2	9086.88	1326.26	4728.37	NA	NA	23153.8	4420.22	NA	NA	NA	88109.2	5098.01	1582.76	8638.98	NA	NA
O43809	NUDT21	Cleavage and polyadenylation specificity factor subunit 5	O43809	CPSF5_HUMAN	nucleus,nucleoplasm,cytoplasm,centrosome,microtubule organizing center,mRNA cleavage and polyadenylation specificity factor complex,mRNA cleavage factor complex,nuclear body,paraspeckles	mRNA splicing, via spliceosome,termination of RNA polymerase II transcription,mRNA polyadenylation,mRNA processing,mRNA 3'-end processing,positive regulation of mRNA cleavage,positive regulation of mRNA 3'-end processing,protein tetramerization,protein heterotetramerization,pre-mRNA cleavage required for polyadenylation,positive regulation of mRNA polyadenylation	chromatin binding,RNA binding,mRNA binding,protein binding,hydrolase activity,AU-rich element binding,identical protein binding,protein homodimerization activity,histone deacetylase binding	NA	NA	NA	NA	NA	NA	NA	NA	NA	554.367	NA	NA	NA	NA	NA	NA	NA	NA	NA	96035.1	NA	NA	NA	NA	NA
O43866	CD5L	CD5 antigen-like	O43866	CD5L_HUMAN	extracellular region,extracellular space,cytoplasm,membrane,extracellular exosome,blood microparticle	immune system process,receptor-mediated endocytosis,apoptotic process,inflammatory response,cellular defense response	scavenger receptor activity	133983	212342	2.26506e+06	17926124	20055292	5.61792e+06	3763691	1.56992e+06	841214	2.17174e+06	6103950	4.03826e+06	4343045	3.01306e+06	3240471	4.87316e+06	9188140	3.63556e+06	3.60392e+06	312937	792962	1.28043e+06	1.38627e+06	2983295	2.38249e+06
O94905	ERLIN2	Erlin-2	O94905	ERLN2_HUMAN	endoplasmic reticulum,endoplasmic reticulum membrane,cytosol,plasma membrane,integral component of membrane,membrane raft,extracellular exosome	cholesterol metabolic process,peptidyl-tyrosine phosphorylation,ER-associated ubiquitin-dependent protein catabolic process,SREBP signaling pathway,negative regulation of cholesterol biosynthetic process,negative regulation of fatty acid biosynthetic process,transmembrane transport	protein tyrosine kinase activity,protein binding,cholesterol binding,ubiquitin protein ligase binding	NA	NA	NA	NA	NA	NA	NA	NA	73176.8	25042.9	NA	NA	NA	NA	10993.1	NA	NA	NA	NA	56882.3	45826.7	14563.1	NA	NA	NA
O60313	OPA1	Dynamin-like 120 kDa protein, mitochondrial	O60313	OPA1_HUMAN	nucleoplasm,mitochondrion,mitochondrial outer membrane,mitochondrial inner membrane,mitochondrial intermembrane space,cytosol,membrane,integral component of membrane,mitochondrial crista,dendrite,extrinsic component of mitochondrial inner membrane,axon cytoplasm,mitochondrial membrane,cytoplasm	mitochondrial genome maintenance,mitochondrial fission,dynamin family protein polymerization involved in mitochondrial fission,apoptotic process,mitochondrion organization,inner mitochondrial membrane organization,visual perception,mitochondrial fusion,positive regulation of mitochondrial fusion,positive regulation of neuron maturation,response to muscle activity,axonal transport of mitochondrion…	magnesium ion binding,GTPase activity,protein binding,GTP binding,microtubule binding,kinase binding,phosphatidic acid binding,cardiolipin binding	NA	NA	NA	NA	NA	NA	NA	NA	25442.7	10941.9	NA	NA	NA	NA	NA	NA	NA	NA	NA	23428.6	16658.5	3746.74	NA	NA	NA
P09758	TACSTD2	Tumor-associated calcium signal transducer 2	P09758	TACD2_HUMAN	extracellular space,nucleus,cytosol,integral component of plasma membrane,basal plasma membrane,membrane,lateral plasma membrane,extracellular exosome,bicellular tight junction	cell surface receptor signaling pathway,visual perception,cell proliferation,negative regulation of epithelial cell migration,regulation of epithelial cell proliferation,negative regulation of stress fiber assembly,ureteric bud morphogenesis,negative regulation of branching involved in ureteric bud morphogenesis,cell-cell adhesion,negative regulation of substrate adhesion-dependent cell spreading…	receptor activity,protein binding,cadherin binding involved in cell-cell adhesion	NA	NA	NA	NA	NA	NA	NA	NA	NA	613.849	NA	NA	NA	NA	NA	NA	NA	NA	NA	12970.2	NA	NA	298.675	NA	NA
P09960	LTA4H	Leukotriene A-4 hydrolase	P09960	LKHA4_HUMAN	extracellular region,nucleus,nucleoplasm,cytoplasm,cytosol,extracellular exosome,tertiary granule lumen,ficolin-1-rich granule lumen	proteolysis,leukotriene metabolic process,leukotriene biosynthetic process,peptide catabolic process,neutrophil degranulation,cellular lipid metabolic process,cellular protein metabolic process	RNA binding,aminopeptidase activity,epoxide hydrolase activity,leukotriene-A4 hydrolase activity,protein binding,peptidase activity,zinc ion binding,peptide binding,metalloaminopeptidase activity	NA	NA	NA	NA	NA	NA	NA	NA	3725.31	3292.63	NA	NA	NA	NA	805.946	NA	NA	NA	NA	32704.2	3951.78	5403.48	NA	NA	NA
O14828	SCAMP3	Secretory carrier-associated membrane protein 3	O14828	SCAM3_HUMAN	integral component of membrane,intracellular membrane-bounded organelle,extracellular exosome	post-Golgi vesicle-mediated transport,protein transport	ubiquitin protein ligase binding	NA	NA	NA	NA	14398.9	NA	NA	NA	43087.5	24930.8	NA	NA	NA	NA	3324.4	NA	NA	NA	NA	50191	17729.5	17517.2	NA	NA	NA
P00451	F8	Coagulation factor VIII	P00451	FA8_HUMAN	Golgi membrane,extracellular region,extracellular space,endoplasmic reticulum lumen,plasma membrane,ER to Golgi transport vesicle,platelet alpha granule lumen,endoplasmic reticulum-Golgi intermediate compartment membrane	platelet degranulation,ER to Golgi vesicle-mediated transport,acute-phase response,blood coagulation,blood coagulation, intrinsic pathway,platelet activation,COPII vesicle coating,oxidation-reduction process	copper ion binding,protein binding,oxidoreductase activity	NA	25278.2	4599.39	90339.7	16387.2	NA	11366.2	NA	43777.3	74726.6	18203.3	NA	NA	NA	100540	17308.1	NA	NA	NA	18259.8	32510.9	13695.1	6920.84	5277.83	771.843
P04908;Q7L7L0;Q93077	H2AC8;H2AW;H2AC6	Histone H2A type 1-B/E;Histone H2A type 3;Histone H2A type 1-C	P04908;Q7L7L0;Q93077	H2A1B_HUMAN;H2A3_HUMAN;H2A1C_HUMAN	nucleosome,nuclear chromatin,nucleus,extracellular exosome;nuclear nucleosome,extracellular exosome,nuclear chromatin;nucleosome,nuclear chromatin,nucleus,extracellular exosome	chromatin silencing,negative regulation of cell proliferation,chromatin organization;nucleosome disassembly,chromatin silencing,UV-damage excision repair,chromatin organization;chromatin silencing,negative regulation of cell proliferation,chromatin organization	DNA binding,protein binding,protein heterodimerization activity;DNA binding,protein binding,protein heterodimerization activity;molecular_function,DNA binding,protein heterodimerization activity	94196.1	58304.2	37697	164217	88779.5	1108.79	NA	9875.63	272205	183454	128873	103345	136216	187200	225763	160423	479500	124319	70195.8	6465428	123239	136666	196355	228928	102233
O43681	GET3	ATPase GET3	O43681	GET3_HUMAN	nucleus,nucleolus,cytoplasm,endoplasmic reticulum membrane,extracellular exosome	arsenite transport,IRE1-mediated unfolded protein response	transporter activity,protein binding,ATP binding,arsenite transmembrane transporter activity,ATPase activity,metal ion binding	NA	NA	NA	28955.3	NA	NA	NA	NA	295777	20445.7	20239.4	NA	NA	NA	5424.2	13277.7	NA	NA	NA	161604	69825.7	22167	18018.1	NA	NA
P00751	CFB	Complement factor B	P00751	CFAB_HUMAN	extracellular region,extracellular space,plasma membrane,extracellular exosome,blood microparticle	proteolysis,complement activation,complement activation, alternative pathway,regulation of complement activation	complement binding,serine-type endopeptidase activity,protein binding	1.09013e+06	3077785	2.11184e+06	65885.1	18700	8870.38	15988.6	86759	133114	55273.2	16722	4016.27	16290.8	40967.1	185439	66831.8	30939.6	17075.9	20550.1	228770	76007.8	25713.9	10259.4	24914.9	59116.2
O95202	LETM1	Mitochondrial proton/calcium exchanger protein	O95202	LETM1_HUMAN	mitochondrion,mitochondrial inner membrane,integral component of membrane	mitochondrial calcium ion transport,cellular metal ion homeostasis,protein hexamerization,cristae formation,protein homooligomerization,mitochondrial calcium ion homeostasis,Requires Ontology	calcium ion binding,protein binding,calcium:proton antiporter activity,ribosome binding	NA	NA	NA	NA	NA	NA	NA	NA	19094.6	3493.17	NA	NA	NA	NA	NA	NA	NA	NA	NA	18646.3	7104.63	1480.64	NA	NA	NA
P06748	NPM1	Nucleophosmin	P06748	NPM_HUMAN	nucleus,nucleoplasm,nucleolus,cytoplasm,centrosome,cytosol,focal adhesion,membrane,intracellular ribonucleoprotein complex,spindle pole centrosome,macromolecular complex,protein-DNA complex	DNA repair,nucleosome assembly,regulation of transcription from RNA polymerase II promoter,transcription from RNA polymerase II promoter,intracellular protein transport,nucleocytoplasmic transport,DNA damage response, signal transduction by p53 class mediator resulting in cell cycle arrest,centrosome cycle,signal transduction,cell aging,protein localization,positive regulation of cell proliferati…	core promoter binding,RNA polymerase II transcription coactivator activity,transcription coactivator activity,RNA binding,protein kinase inhibitor activity,protein binding,transcription factor binding,protein kinase binding,Tat protein binding,activating transcription factor binding,histone binding,protein homodimerization activity,ribosomal large subunit binding,ribosomal small subunit binding,p…	96890.8	NA	NA	NA	NA	NA	NA	NA	3753.08	NA	NA	NA	NA	NA	8838.68	17377.2	7311.93	NA	NA	163826	3058.07	2863.96	783.527	NA	NA
O43306	ADCY6	Adenylate cyclase type 6	O43306	ADCY6_HUMAN	plasma membrane,cilium,guanylate cyclase complex, soluble,membrane,integral component of membrane,intrinsic component of plasma membrane	renal water homeostasis,cAMP biosynthetic process,cGMP biosynthetic process,G-protein coupled receptor signaling pathway,adenylate cyclase-activating G-protein coupled receptor signaling pathway,activation of adenylate cyclase activity,adenylate cyclase-inhibiting G-protein coupled receptor signaling pathway,dopamine receptor signaling pathway,negative regulation of neuron projection development,…	adenylate cyclase activity,guanylate cyclase activity,protein kinase C binding,protein binding,ATP binding,protein kinase binding,metal ion binding	NA	NA	NA	NA	NA	NA	NA	NA	46942.4	11437.7	NA	NA	NA	NA	32431.4	NA	NA	NA	NA	17013.9	27723.1	12229.5	NA	NA	NA
P07476	IVL	Involucrin	P07476	INVO_HUMAN	cornified envelope,cytoplasm,centrosome,cytosol,nuclear body,extracellular exosome	response to UV-B,peptide cross-linking,isopeptide cross-linking via N6-(L-isoglutamyl)-L-lysine,keratinocyte differentiation,cornification	structural molecule activity,protein binding,protein binding, bridging	NA	NA	NA	NA	NA	NA	NA	NA	NA	2216.36	NA	NA	NA	NA	NA	NA	NA	NA	NA	47297.6	NA	3054.38	NA	NA	NA
P05121	SERPINE1	Plasminogen activator inhibitor 1	P05121	PAI1_HUMAN	extracellular region,extracellular space,plasma membrane,extracellular matrix,platelet alpha granule lumen,extracellular exosome	chronological cell aging,angiogenesis,platelet degranulation,circadian rhythm,regulation of receptor activity,negative regulation of plasminogen activation,negative regulation of endopeptidase activity,negative regulation of smooth muscle cell migration,positive regulation of blood coagulation,negative regulation of blood coagulation,extracellular matrix organization,negative regulation of cell m…	protease binding,serine-type endopeptidase inhibitor activity,receptor binding,protein binding	NA	NA	NA	NA	NA	NA	NA	NA	87288.4	29420.7	NA	NA	NA	NA	9470.11	NA	NA	NA	NA	10965.6	57369.4	5933.92	NA	2967.21	NA
P02656	APOC3	Apolipoprotein C-III	P02656	APOC3_HUMAN	extracellular region,extracellular space,early endosome,extracellular matrix,very-low-density lipoprotein particle,intermediate-density lipoprotein particle,spherical high-density lipoprotein particle,chylomicron,extracellular exosome	retinoid metabolic process,triglyceride metabolic process,G-protein coupled receptor signaling pathway,negative regulation of triglyceride catabolic process,negative regulation of very-low-density lipoprotein particle remodeling,negative regulation of very-low-density lipoprotein particle clearance,negative regulation of high-density lipoprotein particle clearance,negative regulation of low-densi…	phospholipid binding,cholesterol binding,enzyme regulator activity,lipase inhibitor activity,high-density lipoprotein particle receptor binding	450153	1.67259e+06	156565	3.64417e+06	1.09267e+06	214065	207874	232553	62079.8	393163	303670	134927	234784	165126	745519	439473	714787	362334	311391	50769.1	62117.5	93021.7	102932	188061	132354
P02533	KRT14	Keratin, type I cytoskeletal 14	P02533	K1C14_HUMAN	nucleus,cytoplasm,cytosol,intermediate filament,keratin filament,basal part of cell,extracellular exosome,cell periphery	aging,epidermis development,response to zinc ion,response to ionizing radiation,keratinization,hemidesmosome assembly,hair cycle,intermediate filament bundle assembly,cornification	structural constituent of cytoskeleton,protein binding,keratin filament binding	305648	598845	1.10094e+06	3.09165e+06	1248908	299863	734270	696446	1.37761e+06	747089	438457	8.25142e+06	656005	907889	2.95784e+06	2.48113e+06	1.30963e+06	2.65845e+06	479369	54406976	662740	1.5282e+06	949702	441405	1.15807e+06
O43242	PSMD3	26S proteasome non-ATPase regulatory subunit 3	O43242	PSMD3_HUMAN	proteasome complex,extracellular region,nucleus,nucleoplasm,cytosol,proteasome regulatory particle, lid subcomplex,membrane,proteasome accessory complex,secretory granule lumen,extracellular exosome,ficolin-1-rich granule lumen	MAPK cascade,protein polyubiquitination,stimulatory C-type lectin receptor signaling pathway,antigen processing and presentation of exogenous peptide antigen via MHC class I, TAP-dependent,ubiquitin-dependent protein catabolic process,regulation of cellular amino acid metabolic process,negative regulation of G2/M transition of mitotic cell cycle,protein deubiquitination,anaphase-promoting complex…	protein binding,enzyme regulator activity	NA	NA	NA	NA	NA	NA	NA	NA	27524.2	18493.4	33553.7	NA	NA	NA	5098.56	NA	NA	NA	NA	52928.5	18001.2	4758.53	1163.55	NA	NA
P09601	HMOX1	Heme oxygenase 1	P09601	HMOX1_HUMAN	extracellular space,nucleus,nucleolus,endoplasmic reticulum,endoplasmic reticulum membrane,cytosol,caveola,membrane,perinuclear region of cytoplasm	angiogenesis,endothelial cell proliferation,wound healing involved in inflammatory response,negative regulation of leukocyte migration,heme oxidation,cellular iron ion homeostasis,response to oxidative stress,small GTPase mediated signal transduction,excretion,regulation of blood pressure,cell death,intrinsic apoptotic signaling pathway in response to DNA damage,negative regulation of muscle cell…	heme oxygenase (decyclizing) activity,phospholipase D activity,signal transducer activity,protein binding,enzyme binding,heme binding,protein homodimerization activity,metal ion binding	NA	NA	NA	NA	NA	NA	NA	NA	NA	1719.56	NA	NA	NA	NA	NA	NA	NA	NA	NA	40646.5	NA	15143.2	NA	NA	NA
P02679	FGG	Fibrinogen gamma chain	P02679	FIBG_HUMAN	extracellular region,fibrinogen complex,extracellular space,endoplasmic reticulum lumen,plasma membrane,external side of plasma membrane,cell surface,platelet alpha granule,platelet alpha granule lumen,extracellular exosome,blood microparticle	toll-like receptor signaling pathway,platelet degranulation,cell-matrix adhesion,blood coagulation,protein secretion,extracellular matrix organization,plasminogen activation,positive regulation of heterotypic cell-cell adhesion,cellular macromolecular complex assembly,platelet maturation,fibrinolysis,post-translational protein modification,cellular protein metabolic process,positive regulation of…	receptor binding,structural molecule activity,protein binding,protein binding, bridging,protein homodimerization activity,metal ion binding,cell adhesion molecule binding	4489774	10541659	16912916	1.83709e+06	4.43449e+06	5.23925e+06	10755823	8948017	1.50428e+06	1.74566e+06	7.15479e+06	7541163	24521844	19401026	1.18703e+06	1.0604e+06	2.54699e+06	6140550	13425166	1.4236e+06	984075	1.21615e+06	2.59213e+06	11433052	12040452
P07359	GP1BA	Platelet glycoprotein Ib alpha chain	P07359	GP1BA_HUMAN	cytoplasm,plasma membrane,integral component of plasma membrane,cell surface,membrane,extracellular exosome,anchored component of external side of plasma membrane	cell morphogenesis,negative regulation of protein kinase activity,cell adhesion,cell surface receptor signaling pathway,blood coagulation,blood coagulation, intrinsic pathway,cytokine-mediated signaling pathway,platelet activation,regulation of blood coagulation,fibrinolysis,regulation of megakaryocyte differentiation,negative regulation of JAK-STAT cascade,thrombin-activated receptor signaling p…	protein kinase inhibitor activity,protein binding,thrombin-activated receptor activity	10033.5	66070	102751	454892	75278.2	11919.5	50924.9	85034	3.4255e+06	1.03959e+06	168785	24681.4	26062.6	37296.3	560818	119074	21473.4	28657.6	64064.7	2.0782e+06	2.13965e+06	782152	144427	86156.1	36012.3
P01742	IGHV1-69	Immunoglobulin heavy variable 1-69	P01742	HV169_HUMAN	extracellular region,plasma membrane	proteolysis,receptor-mediated endocytosis,immune response,complement activation,complement activation, classical pathway,regulation of complement activation,Fc-epsilon receptor signaling pathway,Fc-gamma receptor signaling pathway involved in phagocytosis,regulation of immune response,leukocyte migration	antigen binding,serine-type endopeptidase activity	86550.1	209556	314346	268145	251907	37991.3	68806.3	71513.9	20367	22211.5	125143	67690.1	147143	95024.8	79067	152518	199601	140947	153372	53001.7	16612.4	21817.1	32453.6	156099	156288
P07947	YES1	Tyrosine-protein kinase Yes	P07947	YES_HUMAN	Golgi apparatus,microtubule organizing center,cytosol,actin filament,plasma membrane,focal adhesion,extrinsic component of cytoplasmic side of plasma membrane,extracellular exosome	cellular protein modification process,transmembrane receptor protein tyrosine kinase signaling pathway,cell migration,cell differentiation,T cell costimulation,cellular response to platelet-derived growth factor stimulus,peptidyl-tyrosine autophosphorylation,Fc-gamma receptor signaling pathway involved in phagocytosis,regulation of cell proliferation,regulation of vascular permeability,innate imm…	phosphotyrosine binding,protein tyrosine kinase activity,non-membrane spanning protein tyrosine kinase activity,receptor binding,epidermal growth factor receptor binding,protein binding,ATP binding,enzyme binding,ion channel binding	NA	NA	31230.4	125413	9621.71	444.935	NA	NA	619024	229159	40882.1	54322.7	NA	NA	75065.1	39882.5	NA	NA	NA	118526	102988	47426.4	11432.1	10337.4	NA
P07360	C8G	Complement component C8 gamma chain	P07360	CO8G_HUMAN	extracellular region,membrane attack complex,extracellular exosome,blood microparticle	complement activation, alternative pathway,complement activation, classical pathway,cytolysis,regulation of complement activation	complement binding,retinol binding	435386	865614	968190	117432	49275.2	20670.5	38641.2	88561	59952.8	41116.9	30401.6	6020.71	16307.2	43195.2	161403	65183.4	54931.7	29683.6	30504.1	184015	33171.9	18068.3	11708.8	27473.6	65705.3
P02786	TFRC	Transferrin receptor protein 1	P02786	TFR1_HUMAN	extracellular region,extracellular space,endosome,early endosome,plasma membrane,integral component of plasma membrane,clathrin-coated pit,external side of plasma membrane,cell surface,endosome membrane,membrane,basolateral plasma membrane,clathrin-coated vesicle membrane,cytoplasmic vesicle,melanosome,perinuclear region of cytoplasm,recycling endosome,extracellular exosome,blood microparticle,ex…	cellular iron ion homeostasis,osteoclast differentiation,positive regulation of B cell proliferation,receptor internalization,transferrin transport,cellular response to drug,positive regulation of T cell proliferation,positive regulation of bone resorption,positive regulation of isotype switching,viral entry into host cell,membrane organization,iron ion import,cellular response to leukemia inhibi…	virus receptor activity,RNA binding,double-stranded RNA binding,transferrin receptor activity,protein binding,transferrin transmembrane transporter activity,identical protein binding,protein homodimerization activity	8957.87	22297.6	96802.3	1.51804e+06	256468	8300.78	9860.38	26451.7	309427	410656	140238	1974.1	2381.39	7682.9	2407303	770793	158813	22573	9587.12	70259.9	344434	318358	97280.9	74198.5	32879.9
P05141	SLC25A5	ADP/ATP translocase 2	P05141	ADT2_HUMAN	nucleus,mitochondrion,mitochondrial inner membrane,integral component of plasma membrane,membrane,mitochondrial nucleoid,myelin sheath,membrane raft,extracellular exosome,MMXD complex,integral component of membrane	chromosome segregation,positive regulation of cell proliferation,adenine transport,ADP transport,ATP transport,viral process,regulation of insulin secretion,transmembrane transport,negative regulation of mitochondrial outer membrane permeabilization involved in apoptotic signaling pathway,cellular response to leukemia inhibitory factor,mitochondrial transport	RNA binding,ATP:ADP antiporter activity,protein binding,adenine transmembrane transporter activity,ubiquitin protein ligase binding,transmembrane transporter activity	24870	NA	NA	23696.3	4322.96	NA	NA	NA	437080	116936	18275.1	7153.71	16351.7	30156.2	24494.2	16695.4	49843.8	11243.8	NA	418940	163278	65444.3	17757.1	13064.6	6952.83
P07384	CAPN1	Calpain-1 catalytic subunit	P07384	CAN1_HUMAN	extracellular region,mitochondrion,lysosome,cytosol,plasma membrane,focal adhesion,membrane,extracellular exosome,ficolin-1-rich granule lumen,cytoplasm	proteolysis,positive regulation of cell proliferation,regulation of macroautophagy,extracellular matrix disassembly,receptor catabolic process,neutrophil degranulation,regulation of catalytic activity,mammary gland involution,cornification,self proteolysis,regulation of N-methyl-D-aspartate selective glutamate receptor activity	endopeptidase activity,calcium-dependent cysteine-type endopeptidase activity,calcium ion binding,protein binding	NA	3045.27	106656	205641	72851.7	12451.8	19755.2	9631.74	1.00027e+06	370937	88711.9	25785.5	NA	36210.4	305974	89364.9	31129.9	43717.7	NA	1.3913e+06	692799	63474.3	41179.4	22443.6	27949.8
P05164	MPO	Myeloperoxidase	P05164	PERM_HUMAN	extracellular region,extracellular space,nucleus,mitochondrion,lysosome,secretory granule,azurophil granule lumen,azurophil granule,intracellular membrane-bounded organelle,extracellular exosome,cytoplasm	response to yeast,hypochlorous acid biosynthetic process,respiratory burst involved in defense response,defense response,response to oxidative stress,aging,response to mechanical stimulus,removal of superoxide radicals,response to food,response to lipopolysaccharide,low-density lipoprotein particle remodeling,defense response to bacterium,hydrogen peroxide catabolic process,negative regulation of…	chromatin binding,peroxidase activity,heparin binding,heme binding,metal ion binding	NA	NA	NA	19269.7	NA	NA	NA	11737	93395.2	58297.2	8725.24	NA	NA	NA	32774.1	14245.9	NA	NA	NA	92369.4	51168.8	49934.6	17853.4	NA	NA
P08236	GUSB	Beta-glucuronidase	P08236	BGLR_HUMAN	extracellular region,extracellular space,lysosome,membrane,azurophil granule lumen,lysosomal lumen,intracellular membrane-bounded organelle,extracellular exosome,ficolin-1-rich granule lumen	carbohydrate metabolic process,glycosaminoglycan catabolic process,hyaluronan catabolic process,neutrophil degranulation	hydrolase activity, hydrolyzing O-glycosyl compounds,beta-glucuronidase activity,receptor binding,protein domain specific binding	NA	NA	NA	NA	NA	NA	NA	NA	11479.6	86991.6	NA	NA	NA	NA	NA	NA	NA	NA	NA	256893	11308.4	12728.8	7212.91	NA	NA
P06241	FYN	Tyrosine-protein kinase Fyn	P06241	FYN_HUMAN	nucleus,mitochondrion,endosome,cytosol,actin filament,plasma membrane,postsynaptic density,dendrite,extrinsic component of cytoplasmic side of plasma membrane,membrane raft	MAPK cascade,neuron migration,stimulatory C-type lectin receptor signaling pathway,adaptive immune response,protein phosphorylation,calcium ion transport,transmembrane receptor protein tyrosine kinase signaling pathway,axon guidance,central nervous system development,blood coagulation,learning,feeding behavior,regulation of cell shape,negative regulation of gene expression,positive regulation of …	protein tyrosine kinase activity,non-membrane spanning protein tyrosine kinase activity,signal transducer activity,Ras guanyl-nucleotide exchange factor activity,protein binding,ATP binding,tubulin binding,type 5 metabotropic glutamate receptor binding,T cell receptor binding,CD4 receptor binding,CD8 receptor binding,identical protein binding,phosphatidylinositol 3-kinase binding,ion channel bind…	NA	NA	NA	142422	NA	NA	NA	NA	141745	34836.4	NA	NA	NA	NA	685077	NA	NA	NA	NA	52658.6	64093.4	1795.98	20167.7	NA	NA
P07357	C8A	Complement component C8 alpha chain	P07357	CO8A_HUMAN	extracellular region,membrane attack complex,extracellular space,membrane,extracellular exosome,blood microparticle	immune response,complement activation,complement activation, alternative pathway,complement activation, classical pathway,cytolysis,regulation of complement activation	complement binding	160942	332571	419370	77950.2	53529.4	18841.6	23132.8	52883	36976.7	25247.3	25151.2	12090.7	13530.8	22308.8	100437	49706.4	21496.3	29966.2	31773.5	85481.6	22587.1	10635.6	6369.16	22424.9	40102.3
P06744	GPI	Glucose-6-phosphate isomerase	P06744	G6PI_HUMAN	extracellular region,nucleoplasm,cytosol,plasma membrane,membrane,secretory granule lumen,neuron projection,myelin sheath,ciliary membrane,extracellular exosome,ficolin-1-rich granule lumen	angiogenesis,in utero embryonic development,mesoderm formation,carbohydrate metabolic process,gluconeogenesis,humoral immune response,hemostasis,learning or memory,regulation of receptor activity,methylglyoxal biosynthetic process,response to estradiol,response to progesterone,response to testosterone,erythrocyte homeostasis,response to immobilization stress,response to muscle stretch,glucose hom…	glucose-6-phosphate isomerase activity,cytokine activity,growth factor activity,intramolecular transferase activity,ubiquitin protein ligase binding,monosaccharide binding	NA	NA	6293.77	12142.3	5471.02	NA	NA	NA	120560	56906.9	3023.05	NA	NA	507.313	17421.6	NA	NA	NA	NA	124102	33885.6	14565.2	7322.37	NA	NA
P07305	H1-0	Histone H1.0	P07305	H10_HUMAN	nucleosome,nuclear chromatin,nucleus,nucleoplasm,nuclear euchromatin,Golgi apparatus,actin cytoskeleton,nuclear body	apoptotic DNA fragmentation,nucleosome assembly	AT DNA binding,RNA binding,protein binding,chromatin DNA binding	NA	NA	NA	NA	NA	NA	NA	NA	15864.8	NA	NA	NA	NA	NA	NA	NA	NA	NA	NA	530469	NA	NA	NA	NA	NA
P07093	SERPINE2	Glia-derived nexin	P07093	GDN_HUMAN	extracellular region,extracellular space,cytosol,extracellular matrix,platelet alpha granule,extrinsic component of external side of plasma membrane,neuromuscular junction,extracellular vesicle	blood coagulation,negative regulation of cell proliferation,negative regulation of plasminogen activation,negative regulation of sodium ion transport,negative regulation of endopeptidase activity,negative regulation of protein processing,negative regulation of phosphatidylinositol 3-kinase signaling,cerebellar granular layer morphogenesis,negative regulation of blood coagulation,negative regulati…	serine-type endopeptidase inhibitor activity,receptor binding,protein binding,glycosaminoglycan binding,heparin binding	NA	NA	NA	NA	NA	NA	NA	NA	50050.3	10612.9	17333.1	NA	NA	NA	8362.8	5367.53	NA	NA	NA	25894	13946.5	12119.4	NA	NA	NA
P06899;Q16778	H2BC11;H2BC21	Histone H2B type 1-J;Histone H2B type 2-E	P06899;Q16778	H2B1J_HUMAN;H2B2E_HUMAN	nucleosome,extracellular space,nucleus,nucleoplasm,cytosol,plasma membrane;nucleosome,extracellular space,nucleus,nucleoplasm,cytosol,extracellular exosome	innate immune response in mucosa,nucleosome assembly,negative regulation of tumor necrosis factor-mediated signaling pathway,protein ubiquitination,antibacterial humoral response,killing of cells of other organism,defense response to Gram-negative bacterium,defense response to Gram-positive bacterium,Requires Ontology;innate immune response in mucosa,nucleosome assembly,antibacterial humoral resp…	lipopolysaccharide binding,DNA binding,protein binding,protein heterodimerization activity;DNA binding,protein heterodimerization activity	NA	NA	NA	NA	NA	NA	NA	NA	NA	NA	NA	NA	NA	NA	NA	NA	NA	NA	NA	147403	613.662	3214.74	NA	NA	NA
P02790	HPX	Hemopexin	P02790	HEMO_HUMAN	extracellular region,extracellular space,extracellular exosome,endocytic vesicle lumen,blood microparticle	positive regulation of immunoglobulin production,positive regulation of humoral immune response mediated by circulating immunoglobulin,cellular iron ion homeostasis,receptor-mediated endocytosis,heme transport,viral process,hemoglobin metabolic process,heme metabolic process,positive regulation of tyrosine phosphorylation of STAT protein,positive regulation of interferon-gamma-mediated signaling …	protein binding,heme transporter activity,metal ion binding	7865344	33392512	14557748	141992	30313	11417	52406.2	400930	747661	372485	79261	25685.5	60239.7	219648	71085.8	24777.3	23443.8	15738.2	48243.1	1.19251e+06	364801	110784	50890	149348	357924
P02787	TF	Serotransferrin	P02787	TRFE_HUMAN	extracellular region,extracellular space,early endosome,late endosome,endoplasmic reticulum lumen,clathrin-coated pit,basal plasma membrane,cell surface,endosome membrane,apical plasma membrane,endocytic vesicle,clathrin-coated vesicle membrane,extrinsic component of external side of plasma membrane,cytoplasmic vesicle,vesicle,secretory granule lumen,basal part of cell,perinuclear region of cytop…	retina homeostasis,platelet degranulation,cellular iron ion homeostasis,regulation of protein stability,transferrin transport,post-translational protein modification,cellular protein metabolic process,positive regulation of receptor-mediated endocytosis,iron ion homeostasis,membrane organization,cellular response to iron ion,regulation of iron ion import	protein binding,ferrous iron binding,ferric iron binding,ferric iron transmembrane transporter activity,iron chaperone activity,transferrin receptor binding,signal recognition particle binding	6.30599e+06	19945730	10534541	226309	44531.1	14252.4	54745	352183	825361	424912	105904	24516.4	60597.9	169778	303966	97985.2	41023.3	26668.4	52732	1.01653e+06	431410	177250	67315.1	142544	304045
P02788	LTF	Lactotransferrin	P02788	TRFL_HUMAN	extracellular region,extracellular space,nucleus,cytoplasm,cell surface,secretory granule,macromolecular complex,specific granule lumen,specific granule,other organism cell membrane,extracellular exosome,phagocytic vesicle lumen,tertiary granule lumen,signal recognition particle receptor complex	ossification,regulation of cytokine production,retina homeostasis,innate immune response in mucosa,transcription, DNA-templated,proteolysis,ion transport,humoral immune response,antimicrobial humoral response,antibacterial humoral response,antifungal humoral response,killing of cells of other organism,negative regulation of lipopolysaccharide-mediated signaling pathway,regulation of tumor necrosi…	lipopolysaccharide binding,DNA binding,serine-type endopeptidase activity,cysteine-type endopeptidase inhibitor activity,iron ion binding,protein binding,heparin binding,protein serine/threonine kinase activator activity,signal recognition particle binding	7172.17	10362	22951.9	71866.9	20923.5	2171.81	11983.9	36364.2	181642	171249	29294.3	2667.37	NA	41239.9	119364	31909.9	14607.5	39872.3	6184.76	341801	184640	86113.4	44471.8	4947.86	7816.92
P07738	BPGM	Bisphosphoglycerate mutase	P07738	PMGE_HUMAN	cytosol,extracellular exosome	carbohydrate metabolic process,gluconeogenesis,glycolytic process,respiratory gaseous exchange,regulation of pentose-phosphate shunt,erythrocyte development,canonical glycolysis	bisphosphoglycerate mutase activity,hydrolase activity,2,3-bisphosphoglycerate-dependent phosphoglycerate mutase activity	NA	NA	NA	37051	NA	NA	NA	NA	233377	103773	24479.3	NA	NA	NA	23908.9	8846.06	NA	NA	NA	48064.8	48350.7	7427.84	41343.7	4774.33	17401.9
P04278	SHBG	Sex hormone-binding globulin	P04278	SHBG_HUMAN	extracellular region,extracellular exosome		steroid binding,androgen binding,protein binding	230986	952994	464004	232762	115721	16370.8	35077.9	64652.2	94808.9	160970	108992	18215.4	40703	46971.5	229922	118767	146590	117470	56027.7	36229.1	120184	95776.4	40671.9	72216.5	104436
P05120	SERPINB2	Plasminogen activator inhibitor 2	P05120	PAI2_HUMAN	extracellular region,extracellular space,cytoplasm,plasma membrane	negative regulation of endopeptidase activity,interleukin-12-mediated signaling pathway,wound healing,fibrinolysis,negative regulation of apoptotic process	serine-type endopeptidase inhibitor activity	NA	NA	NA	10098	NA	NA	NA	NA	1871.78	2768.84	NA	388.133	NA	NA	15913.4	6104.16	NA	2538.2	NA	73331.4	1058.61	8484.42	8637.3	NA	NA
P05109	S100A8	Protein S100-A8	P05109	S10A8_HUMAN	extracellular region,extracellular space,nucleus,cytosol,cytoskeleton,plasma membrane,secretory granule lumen,intermediate filament cytoskeleton,extracellular exosome	cytokine production,toll-like receptor signaling pathway,leukocyte migration involved in inflammatory response,acute inflammatory response,chronic inflammatory response,positive regulation of peptide secretion,autophagy,apoptotic process,activation of cysteine-type endopeptidase activity involved in apoptotic process,inflammatory response,response to zinc ion,astrocyte development,peptidyl-cystei…	calcium ion binding,protein binding,microtubule binding,zinc ion binding,Toll-like receptor 4 binding,arachidonic acid binding,RAGE receptor binding	3513.51	11741.3	12234.7	53042.5	28524.6	7523.2	10808.3	13464.8	19876.2	20468.3	17526.7	9157.05	8.24428	6142.54	58221.3	19463.3	10676.5	18287.8	3028.99	4.0635e+06	21808.4	18000.8	10792.1	6017.67	6565.56
P04439	HLA-A	HLA class I histocompatibility antigen, A alpha chain	P04439	HLAA_HUMAN				9091.03	NA	84134	471375	94516.9	NA	NA	NA	2.0236e+06	702163	115633	10432.3	NA	NA	944418	158706	40729.7	NA	NA	101819	152261	64117.6	57415.6	54389.8	21821.7
P04746;P0DTE7;P0DTE8;P0DUB6;P19961	AMY2A;AMY1B;AMY1C;AMY1A;AMY2B	Pancreatic alpha-amylase;Alpha-amylase 1B;Alpha-amylase 1C;Alpha-amylase 1A;Alpha-amylase 2B	P04746;P0DTE7;P0DTE8;P0DUB6;P19961	AMYP_HUMAN;AMY1B_HUMAN;AMY1C_HUMAN;AMY1A_HUMAN;AMY2B_HUMAN	extracellular region,extracellular space,extracellular exosome;;;;extracellular exosome	carbohydrate metabolic process,carbohydrate catabolic process,polysaccharide digestion;;;;carbohydrate metabolic process	alpha-amylase activity,calcium ion binding,chloride ion binding,Requires Ontology;;;;alpha-amylase activity,metal ion binding,Requires Ontology	NA	9400.69	NA	NA	NA	NA	NA	NA	1443.74	NA	1206.27	NA	NA	NA	19157.6	5788.32	NA	NA	NA	NA	NA	2366.41	14316.8	NA	NA
P04792	HSPB1	Heat shock protein beta-1	P04792	HSPB1_HUMAN	proteasome complex,extracellular space,nucleus,cytoplasm,spindle,cytosol,cytoskeleton,plasma membrane,focal adhesion,Z disc,extracellular exosome,axon cytoplasm	retina homeostasis,regulation of protein phosphorylation,regulation of translational initiation,negative regulation of protein kinase activity,response to unfolded protein,response to virus,regulation of autophagy,positive regulation of interleukin-1 beta production,intracellular signal transduction,cellular response to vascular endothelial growth factor stimulus,positive regulation of endothelia…	RNA binding,protein kinase C binding,protein binding,protein kinase C inhibitor activity,protein kinase binding,identical protein binding,protein homodimerization activity,ubiquitin binding,protein binding involved in protein folding	4876.28	NA	25724.9	127074	21958.3	2207.41	13819.6	16683.2	234538	224484	32212.8	53798.1	15548.4	33243.2	145637	54431.9	40003.6	83399.1	10959.8	3.88424e+06	162542	107809	48953.4	76055.1	22815.5
P07358	C8B	Complement component C8 beta chain	P07358	CO8B_HUMAN	extracellular region,membrane attack complex,membrane,extracellular exosome,extracellular vesicle	immune response,complement activation,complement activation, alternative pathway,complement activation, classical pathway,cytolysis,regulation of complement activation		250282	582951	660688	125875	48575.6	15500.8	26989.4	47463.9	37369	29944	31894.5	6009.11	10384.4	15065.2	103633	70274.6	35615.4	28746.9	29206.9	76481.9	23640.4	17264.8	7824.56	21120.3	29076.6
P04264	KRT1	Keratin, type II cytoskeletal 1	P04264	K2C1_HUMAN	cornified envelope,extracellular region,extracellular space,nucleus,cytosol,cytoskeleton,membrane,extracellular matrix,keratin filament,extracellular exosome,blood microparticle,ficolin-1-rich granule lumen	complement activation, lectin pathway,retina homeostasis,response to oxidative stress,peptide cross-linking,keratinization,fibrinolysis,neutrophil degranulation,regulation of angiogenesis,negative regulation of inflammatory response,establishment of skin barrier,cornification	receptor activity,protein binding,carbohydrate binding,structural constituent of epidermis	743629	1.18268e+06	2.41929e+06	7306193	3158075	693278	1.82631e+06	1.43732e+06	2.30506e+06	1.57922e+06	1.13957e+06	4.78865e+06	1.43682e+06	2.50569e+06	6.58637e+06	5.10799e+06	3.62981e+06	4353373	932297	24969804	1.53185e+06	2.67648e+06	1.68055e+06	751827	1526719
P04259	KRT6B	Keratin, type II cytoskeletal 6B	P04259	K2C6B_HUMAN	cytosol,keratin filament,extracellular exosome	cytoskeleton organization,ectoderm development,keratinization,cornification	structural constituent of cytoskeleton,protein binding	598805	1.38294e+06	3.05116e+06	7589312	2.45758e+06	580904	1449058	2.15483e+06	2959600	1.84595e+06	1.42305e+06	34824424	1497928	2.39833e+06	6.81853e+06	5256667	2415587	10096889	1.79218e+06	160562432	1.24853e+06	5.1334e+06	3000982	1.34223e+06	3.68964e+06
P04217	A1BG	Alpha-1B-glycoprotein	P04217	A1BG_HUMAN	extracellular region,extracellular space,extracellular matrix,platelet alpha granule lumen,secretory granule lumen,extracellular exosome,blood microparticle,ficolin-1-rich granule lumen	platelet degranulation,biological_process,neutrophil degranulation	molecular_function	2139748	6741747	2959702	42189.3	11199.1	13532.1	23407.4	108559	292449	129677	39861.7	6846.81	22125.8	52666.9	40267.8	14074.4	11611.8	6638.16	23498.4	271779	153821	42161	23278.9	38205.1	70693.6
P04211	IGLV7-43	Immunoglobulin lambda variable 7-43	P04211	LV743_HUMAN	extracellular region,plasma membrane	proteolysis,receptor-mediated endocytosis,immune response,complement activation,complement activation, classical pathway,regulation of complement activation,Fc-epsilon receptor signaling pathway,Fc-gamma receptor signaling pathway involved in phagocytosis,regulation of immune response,leukocyte migration	antigen binding,serine-type endopeptidase activity	488626	1206707	2.22924e+06	9900979	7.13089e+06	2.05989e+06	1.44979e+06	1.12308e+06	252491	1.04604e+06	3.50743e+06	1774389	2.86884e+06	1.64272e+06	1.63781e+06	3412705	4318880	3087142	2644247	160673	234539	569761	698388	1.69537e+06	1.52062e+06
P04196	HRG	Histidine-rich glycoprotein	P04196	HRG_HUMAN	extracellular region,plasma membrane,cell surface,platelet alpha granule lumen,endolysosome,extracellular exosome,blood microparticle	angiogenesis,platelet degranulation,positive regulation of immune response to tumor cell,chemotaxis,negative regulation of cell adhesion,negative regulation of cell proliferation,regulation of gene expression,regulation of platelet activation,negative regulation of lamellipodium assembly,negative regulation of endopeptidase activity,heme transport,negative regulation of angiogenesis,platelet acti…	serine-type endopeptidase inhibitor activity,cysteine-type endopeptidase inhibitor activity,receptor binding,protein binding,heparin binding,zinc ion binding,immunoglobulin binding,heme binding,heparan sulfate proteoglycan binding,metal ion binding,endopeptidase inhibitor activity	777458	2952349	1.9641e+06	168882	89277.9	21623.5	55004.1	48044	112194	65579.1	71113.4	29415.5	61544.9	34334.6	71274.3	71755.2	48581.1	65442.1	68291.9	132669	80240.5	36068.5	20345.7	75220.4	77948.9
P04080	CSTB	Cystatin-B	P04080	CYTB_HUMAN	extracellular region,extracellular space,nucleolus,cytoplasm,cytosol,secretory granule lumen,extracellular exosome,tertiary granule lumen,ficolin-1-rich granule lumen	adult locomotory behavior,negative regulation of peptidase activity,negative regulation of endopeptidase activity,neutrophil degranulation,negative regulation of proteolysis	protease binding,RNA binding,endopeptidase inhibitor activity,cysteine-type endopeptidase inhibitor activity	NA	NA	NA	NA	NA	NA	NA	NA	2202.52	902.718	NA	NA	NA	NA	NA	NA	NA	NA	NA	143930	NA	3578.85	7245.41	NA	NA
P04406	GAPDH	Glyceraldehyde-3-phosphate dehydrogenase	P04406	G3P_HUMAN	nucleus,cytoplasm,lipid particle,cytosol,plasma membrane,microtubule cytoskeleton,membrane,intracellular ribonucleoprotein complex,nuclear membrane,vesicle,intracellular membrane-bounded organelle,perinuclear region of cytoplasm,extracellular exosome,GAIT complex	microtubule cytoskeleton organization,gluconeogenesis,negative regulation of endopeptidase activity,regulation of macroautophagy,negative regulation of translation,killing of cells of other organism,peptidyl-cysteine S-trans-nitrosylation,positive regulation of cytokine secretion,protein stabilization,defense response to fungus,neuron apoptotic process,killing by host of symbiont cells,positive r…	glyceraldehyde-3-phosphate dehydrogenase (NAD+) (phosphorylating) activity,protein binding,microtubule binding,aspartic-type endopeptidase inhibitor activity,peptidyl-cysteine S-nitrosylase activity,identical protein binding,NADP binding,NAD binding,disordered domain specific binding	25968.1	15756.1	173913	370411	94581	3143.93	31280.9	35935	863947	515188	85429.7	62336.7	50177.9	65570.1	349631	169373	118951	127623	28059.5	1.67035e+06	535791	275434	110711	75885.3	77417.5
P04279	SEMG1	Semenogelin-1	P04279	SEMG1_HUMAN	extracellular region,extracellular space,nucleus,macromolecular complex,extracellular exosome	insemination,antimicrobial humoral response,antibacterial humoral response,killing of cells of other organism,cellular protein metabolic process,coagulation,protein heterooligomerization,Requires Ontology,negative regulation of calcium ion import,positive regulation of serine-type endopeptidase activity,negative regulation of flagellated sperm motility	protein binding,metal ion binding	NA	NA	NA	11191	NA	NA	NA	NA	4494.76	NA	11505	NA	NA	NA	4310.19	21783.2	16990	NA	NA	NA	NA	1150.95	NA	NA	6518.04
P08697	SERPINF2	Alpha-2-antiplasmin	P08697	A2AP_HUMAN	extracellular region,fibrinogen complex,extracellular space,cell surface,platelet alpha granule lumen,extracellular exosome,blood microparticle	regulation of blood vessel size by renin-angiotensin,platelet degranulation,acute-phase response,response to organic substance,negative regulation of plasminogen activation,negative regulation of endopeptidase activity,collagen fibril organization,positive regulation of collagen biosynthetic process,fibrinolysis,positive regulation of cell differentiation,positive regulation of transcription from…	protease binding,endopeptidase inhibitor activity,serine-type endopeptidase inhibitor activity,protein binding,protein homodimerization activity	1.01703e+06	3243367	1.38588e+06	165619	101084	48275.9	78726.9	114878	143330	107930	91709.4	41500.7	97554.8	109965	97494	53527.4	58647.1	88928	110584	181442	98946.9	64722.4	42061.3	82058.9	92868
P02746	C1QB	Complement C1q subcomponent subunit B	P02746	C1QB_HUMAN	extracellular region,collagen trimer,complement component C1 complex,extracellular exosome,blood microparticle	proteolysis,complement activation,complement activation, classical pathway,regulation of complement activation,innate immune response,inner ear development	serine-type endopeptidase activity,protein binding,protein homodimerization activity	429349	650135	2.48783e+06	33332.4	23834.6	17868.8	117344	138823	2.18761e+06	1419713	1.08813e+06	1.33878e+06	3.62029e+06	3200099	80634.7	14996.6	1659.11	14580.5	18305.9	1.39993e+06	2.46389e+06	857371	753368	2.31333e+06	2.35291e+06
P05154	SERPINA5	Plasma serine protease inhibitor	P05154	IPSP_HUMAN	acrosomal membrane,extracellular region,extracellular space,external side of plasma membrane,membrane,platelet alpha granule,platelet dense tubular network,macromolecular complex,protein C inhibitor-TMPRSS7 complex,protein C inhibitor-TMPRSS11E complex,protein C inhibitor-PLAT complex,protein C inhibitor-PLAU complex,protein C inhibitor-thrombin complex,protein C inhibitor-KLK3 complex,protein C …	lipid transport,spermatogenesis,fusion of sperm to egg plasma membrane,blood coagulation,negative regulation of endopeptidase activity,negative regulation of hydrolase activity,seminal vesicle development	retinoic acid binding,protease binding,serine-type endopeptidase inhibitor activity,protein binding,glycosaminoglycan binding,heparin binding,phosphatidylcholine binding,acrosin binding	127604	401238	173846	36828.1	20467.6	10556	18303.2	18921.4	29821.7	16920.5	8844.81	537.612	NA	NA	71508.9	31060.2	8639.89	49405	28910.1	43201.8	20035.5	14435.4	2362.43	9926.54	9362.69
P09651	HNRNPA1	Heterogeneous nuclear ribonucleoprotein A1	P09651	ROA1_HUMAN	nucleus,nucleoplasm,spliceosomal complex,cytoplasm,membrane,intracellular ribonucleoprotein complex,extracellular exosome,catalytic step 2 spliceosome	regulation of alternative mRNA splicing, via spliceosome,mRNA splicing, via spliceosome,RNA export from nucleus,fibroblast growth factor receptor signaling pathway,viral process,RNA metabolic process,negative regulation of telomere maintenance via telomerase,positive regulation of telomere maintenance via telomerase,cellular response to glucose starvation,mRNA transport,nuclear export,nuclear imp…	single-stranded DNA binding,RNA binding,single-stranded RNA binding,protein binding,protein domain specific binding,miRNA binding,pre-mRNA binding,telomeric repeat-containing RNA binding,G-rich strand telomeric DNA binding	60015.9	NA	49107.6	45318.5	10527.8	NA	NA	NA	718.465	8733.85	1520.58	6591.97	14667	17086.7	6344.04	6241.41	16248.8	9445.52	5399.02	15753.1	2679.49	257.788	34529.7	25315.1	5643.06
P01011	SERPINA3	Alpha-1-antichymotrypsin	P01011	AACT_HUMAN	extracellular region,extracellular space,intracellular,nucleus,platelet alpha granule lumen,secretory granule lumen,azurophil granule lumen,extracellular exosome,blood microparticle	platelet degranulation,acute-phase response,inflammatory response,negative regulation of endopeptidase activity,regulation of lipid metabolic process,maintenance of gastrointestinal epithelium,neutrophil degranulation	DNA binding,serine-type endopeptidase inhibitor activity,protein binding	2470433	8299225	3.35651e+06	326765	165777	34711.4	60549.5	158858	316504	132205	112914	34720.3	93163.7	77524.6	77001.7	89158.8	84378.7	81708.4	91873.8	459203	162328	56342.1	28619.8	110166	143316
O14950;P19105	MYL12B;MYL12A	Myosin regulatory light chain 12B;Myosin regulatory light chain 12A	O14950;P19105	ML12B_HUMAN;ML12A_HUMAN	stress fiber,cytosol,brush border,myosin II complex,Z disc,apical part of cell,extracellular exosome,cell cortex region;cytosol,myosin complex,extracellular exosome	muscle contraction,regulation of cell shape;muscle contraction,ephrin receptor signaling pathway,platelet aggregation	calcium ion binding,protein binding,myosin heavy chain binding;calcium ion binding,protein binding	NA	NA	128460	34006.1	NA	NA	NA	NA	1.31418e+06	631433	57132.4	6966.83	2666.62	NA	46780.7	45738.2	3521.04	NA	NA	46606.8	54276.8	78833.1	24294	17460	7739.82
O75828	CBR3	Carbonyl reductase [NADPH] 3	O75828	CBR3_HUMAN	extracellular space,nucleoplasm,cytosol	xenobiotic metabolic process,phylloquinone catabolic process,cognition,oxidation-reduction process	3-keto sterol reductase activity,carbonyl reductase (NADPH) activity,protein binding,NADPH binding	NA	NA	NA	NA	NA	NA	NA	NA	NA	NA	4146.33	NA	NA	NA	NA	NA	NA	NA	NA	52919.5	NA	NA	NA	NA	NA
P09172	DBH	Dopamine beta-hydroxylase	P09172	DOPO_HUMAN	extracellular region,extracellular space,cytoplasm,endoplasmic reticulum,microtubule organizing center,membrane,integral component of membrane,transport vesicle membrane,secretory granule membrane,chromaffin granule lumen,secretory granule lumen,chromaffin granule membrane,intracellular membrane-bounded organelle	cytokine production,blood vessel remodeling,response to amphetamine,leukocyte mediated immunity,octopamine biosynthetic process,chemical synaptic transmission,memory,locomotory behavior,visual learning,regulation of cell proliferation,homoiothermy,dopamine catabolic process,norepinephrine biosynthetic process,catecholamine biosynthetic process,glucose homeostasis,fear response,maternal behavior,p…	catalytic activity,dopamine beta-monooxygenase activity,copper ion binding,L-ascorbic acid binding,oxidoreductase activity, acting on paired donors, with incorporation or reduction of molecular oxygen, reduced ascorbate as one donor, and incorporation of one atom of oxygen	20016.1	73737.7	197495	43541.7	35112.7	14804.5	117985	187047	3769.15	3376.52	13236	5809.55	62157.5	103482	12698.3	15596	9488.83	73206.9	117381	NA	2159.95	3387.14	6058.29	21641.6	89036.9
O95674	CDS2	Phosphatidate cytidylyltransferase 2	O95674	CDS2_HUMAN	mitochondrial inner membrane,endoplasmic reticulum membrane,membrane,integral component of membrane	phosphatidylglycerol biosynthetic process,CDP-diacylglycerol biosynthetic process	phosphatidate cytidylyltransferase activity	NA	NA	NA	NA	NA	NA	NA	NA	252585	12793.8	NA	NA	NA	NA	NA	NA	NA	NA	NA	13349.1	118272	33954.4	4971.64	NA	NA
O95445	APOM	Apolipoprotein M	O95445	APOM_HUMAN	extracellular region,integral component of plasma membrane,very-low-density lipoprotein particle,low-density lipoprotein particle,high-density lipoprotein particle,discoidal high-density lipoprotein particle,spherical high-density lipoprotein particle,extracellular exosome	retinoid metabolic process,response to glucose,cholesterol efflux,high-density lipoprotein particle remodeling,high-density lipoprotein particle assembly,high-density lipoprotein particle clearance,negative regulation of plasma lipoprotein particle oxidation,lipoprotein metabolic process,cholesterol homeostasis,reverse cholesterol transport,cellular oxidant detoxification	lipid transporter activity,phospholipid binding,antioxidant activity	55722.4	219069	78245.3	580486	286975	76718.3	127611	154997	21966.8	119853	146536	63360.5	143687	148612	100300	71528.4	83267.6	108165	104957	20848.6	15017.1	23385	32129.9	56631.3	57339.8
P04075	ALDOA	Fructose-bisphosphate aldolase A	P04075	ALDOA_HUMAN	extracellular region,extracellular space,nucleus,cytosol,actin cytoskeleton,membrane,platelet alpha granule lumen,M band,I band,secretory granule lumen,Requires Ontology,extracellular exosome,tertiary granule lumen,ficolin-1-rich granule lumen	platelet degranulation,fructose metabolic process,gluconeogenesis,glycolytic process,ATP biosynthetic process,striated muscle contraction,actin filament organization,binding of sperm to zona pellucida,regulation of cell shape,fructose 1,6-bisphosphate metabolic process,neutrophil degranulation,muscle cell cellular homeostasis,protein homotetramerization,canonical glycolysis	RNA binding,actin binding,fructose-bisphosphate aldolase activity,protein binding,cytoskeletal protein binding,tubulin binding,identical protein binding,cadherin binding,fructose binding	6749.47	10199.9	67019.7	95819.1	22953.9	NA	NA	9325.62	563841	266277	37893.4	6385.73	16977.3	7966.72	134098	29852.5	7612.52	12788.3	NA	1153637	445802	34547	5819.54	4118.21	12083.9
O95336	PGLS	6-phosphogluconolactonase	O95336	6PGL_HUMAN	cytoplasm,cytosol,extracellular exosome	carbohydrate metabolic process,pentose-phosphate shunt,pentose-phosphate shunt, oxidative branch	protein binding,6-phosphogluconolactonase activity	NA	NA	NA	NA	NA	NA	NA	NA	45825.6	21296.5	NA	NA	NA	NA	9098.14	NA	NA	NA	NA	127377	17117.5	9061.28	2104.1	NA	NA
P02749	APOH	Beta-2-glycoprotein 1	P02749	APOH_HUMAN	extracellular region,extracellular space,cell surface,extracellular matrix,platelet dense granule lumen,very-low-density lipoprotein particle,high-density lipoprotein particle,chylomicron,extracellular exosome	negative regulation of endothelial cell proliferation,platelet degranulation,triglyceride metabolic process,blood coagulation, intrinsic pathway,negative regulation of endothelial cell migration,negative regulation of angiogenesis,positive regulation of blood coagulation,negative regulation of blood coagulation,plasminogen activation,negative regulation of myeloid cell apoptotic process,triglycer…	protein binding,phospholipid binding,heparin binding,lipid binding,identical protein binding,lipoprotein lipase activator activity	508866	2.04262e+06	835423	96570.2	29476.7	12949	13579.5	25384.3	1.05969e+06	460350	69774.1	13235.9	22694.1	7702.4	289815	86619.4	42632.1	18776.9	15822.9	1.05253e+06	700810	192202	44441	47894	53277.1
P09429	HMGB1	High mobility group protein B1	P09429	HMGB1_HUMAN	condensed chromosome,extracellular region,extracellular space,nucleus,nucleoplasm,endosome,endoplasmic reticulum-Golgi intermediate compartment,cell surface,secretory granule lumen,alphav-beta3 integrin-HMGB1 complex,ficolin-1-rich granule lumen,transcriptional repressor complex	negative regulation of transcription from RNA polymerase II promoter,myeloid dendritic cell activation,activation of innate immune response,toll-like receptor signaling pathway,dendritic cell chemotaxis,inflammatory response to antigenic stimulus,regulation of tolerance induction,regulation of T cell mediated immune response to tumor cell,DNA topological change,apoptotic DNA fragmentation,DNA rec…	four-way junction DNA binding,bubble DNA binding,lipopolysaccharide binding,phosphatidylserine binding,damaged DNA binding,double-stranded DNA binding,single-stranded DNA binding,transcription factor activity, sequence-specific DNA binding,RNA binding,cytokine activity,integrin binding,protein binding,transcription factor binding,DNA binding, bending,lyase activity,C-X-C chemokine binding,chemoat…	NA	NA	NA	50344	25968.3	NA	NA	NA	22862.9	28755.7	12150.6	NA	NA	NA	49281.4	57072.1	5575.31	9095.05	12783	170784	3491.27	1.82529	9121.51	22922.7	3598.04
P00403	MT-CO2	Cytochrome c oxidase subunit 2	P00403	COX2_HUMAN	mitochondrion,mitochondrial inner membrane,mitochondrial respiratory chain complex IV,membrane,integral component of membrane,respiratory chain complex IV,extracellular exosome	mitochondrial electron transport, cytochrome c to oxygen,lactation,response to cold,ATP synthesis coupled electron transport,hydrogen ion transmembrane transport	cytochrome-c oxidase activity,copper ion binding,protein binding	NA	NA	NA	NA	NA	NA	NA	NA	202324	50703.1	4658.99	NA	NA	NA	4049.58	6031.75	16584.1	NA	NA	22778.3	12464.5	37522.4	123.641	5960.51	NA
O75223	GGCT	Gamma-glutamylcyclotransferase	O75223	GGCT_HUMAN	cytosol,extracellular exosome	release of cytochrome c from mitochondria,glutathione biosynthetic process	gamma-glutamylcyclotransferase activity,lyase activity,protein homodimerization activity	NA	NA	29126.4	113147	14256.9	NA	23566.8	11675.7	36496.9	19692.8	5558.2	10725.7	NA	13561.5	74170.4	55671.9	11204.7	62193.1	NA	34501.3	12668.5	16008.8	23490.4	12178.2	7972.18
P08238	HSP90AB1	Heat shock protein HSP 90-beta	P08238	HS90B_HUMAN	extracellular region,nucleus,nucleoplasm,cytoplasm,mitochondrion,lysosomal membrane,cytosol,cell surface,membrane,inclusion body,basolateral plasma membrane,apical plasma membrane,brush border membrane,macromolecular complex,aryl hydrocarbon receptor complex,secretory granule lumen,melanosome,extracellular exosome,ficolin-1-rich granule lumen,sperm head plasma membrane,ooplasm,COP9 signalosome	placenta development,protein folding,xenobiotic metabolic process,response to unfolded protein,telomere maintenance via telomerase,response to salt stress,virion attachment to host cell,positive regulation of transforming growth factor beta receptor signaling pathway,regulation of protein ubiquitination,positive regulation of protein binding,negative regulation of proteasomal ubiquitin-dependent …	UTP binding,CTP binding,RNA binding,double-stranded RNA binding,protein binding,ATP binding,GTP binding,sulfonylurea receptor binding,protein kinase regulator activity,kinase binding,protein kinase binding,MHC class II protein complex binding,nitric-oxide synthase regulator activity,TPR domain binding,heat shock protein binding,dATP binding,peptide binding,identical protein binding,protein homodi…	12040.4	NA	32448.4	114270	19180.7	5319.02	6456.85	12053.3	386439	148501	34219.6	11790.1	19411.3	37350.3	136498	32570	47054	17098.7	14403.3	1.29188e+06	238129	94620.3	21142.9	16872	13994.1
O15258	RER1	Protein RER1	O15258	RER1_HUMAN	endoplasmic reticulum-Golgi intermediate compartment,Golgi apparatus,plasma membrane,cell surface,integral component of Golgi membrane	retrograde vesicle-mediated transport, Golgi to ER,skeletal muscle acetylcholine-gated channel clustering,positive regulation of protein localization to plasma membrane,protein retention in ER lumen	molecular_function,acetylcholine receptor binding	NA	NA	NA	NA	NA	NA	NA	NA	28112.6	3138.88	NA	NA	NA	NA	NA	NA	NA	NA	NA	39080.9	12091.6	1728.33	NA	NA	NA
O43175	PHGDH	D-3-phosphoglycerate dehydrogenase	O43175	SERA_HUMAN	cytosol,extracellular exosome	L-serine biosynthetic process,brain development,electron transport chain	phosphoglycerate dehydrogenase activity,electron carrier activity,L-malate dehydrogenase activity,NAD binding	NA	NA	NA	NA	5496.26	NA	NA	NA	4388.23	4883.27	787.099	NA	NA	990.702	1666.94	6535.51	NA	NA	NA	127917	3785.21	872.913	28571.3	NA	NA
O15511	ARPC5	Actin-related protein 2/3 complex subunit 5	O15511	ARPC5_HUMAN	extracellular region,cytoplasm,endosome,cytosol,Arp2/3 protein complex,focal adhesion,actin cytoskeleton,lamellipodium,growth cone,secretory granule lumen,extracellular exosome,ficolin-1-rich granule lumen	smooth muscle cell migration,cell migration,orbitofrontal cortex development,maintenance of cell polarity,actin cytoskeleton organization,Arp2/3 complex-mediated actin nucleation,Fc-gamma receptor signaling pathway involved in phagocytosis,neutrophil degranulation,ephrin receptor signaling pathway,actin filament network formation,membrane organization,Requires Ontology,lamellipodium organization	structural constituent of cytoskeleton,protein binding,actin filament binding	NA	NA	37545.9	95654.2	112457	NA	NA	NA	804838	422735	32242.4	NA	NA	NA	31284.8	105136	NA	NA	NA	338696	57913.3	35900.3	31946	NA	NA
P02538	KRT6A	Keratin, type II cytoskeletal 6A	P02538	K2C6A_HUMAN	nucleus,cytosol,membrane,keratin filament,extracellular exosome	negative regulation of cytolysis by symbiont of host cells,morphogenesis of an epithelium,cytoskeleton organization,positive regulation of cell proliferation,cell differentiation,keratinization,wound healing,defense response to Gram-positive bacterium,cytolysis in other organism involved in symbiotic interaction,Requires Ontology,cornification,negative regulation of entry of bacterium into host c…	structural constituent of cytoskeleton,protein binding	199699	442744	929774	2030917	756207	198548	552668	588849	993433	399024	313955	7093981	375319	564970	1.96227e+06	1.52241e+06	754639	2.10521e+06	323237	53584676	440996	1.33782e+06	710720	383387	830717
P09525	ANXA4	Annexin A4	P09525	ANXA4_HUMAN	nucleus,cytoplasm,plasma membrane,cell surface,vesicle membrane,nuclear membrane,perinuclear region of cytoplasm,extracellular exosome	regulation of transcription from RNA polymerase II promoter,signal transduction,Notch signaling pathway,epithelial cell differentiation,negative regulation of NF-kappaB transcription factor activity,negative regulation of apoptotic process,negative regulation of catalytic activity,negative regulation of interleukin-8 secretion	phospholipase inhibitor activity,calcium ion binding,protein binding,calcium-dependent phospholipid binding,identical protein binding,calcium-dependent protein binding,NF-kappaB binding	NA	NA	NA	21748.7	NA	NA	NA	NA	19491.4	16464.2	3088.28	NA	NA	NA	53624.5	14212.1	NA	3146.8	4075.19	57086.8	5086.78	9814.04	2592.16	NA	NA
P09486	SPARC	SPARC	P09486	SPRC_HUMAN	extracellular region,basement membrane,extracellular space,cytoplasm,cell surface,nuclear matrix,platelet alpha granule,platelet alpha granule membrane,platelet alpha granule lumen,endocytic vesicle lumen,mitochondrion,plasma membrane	ossification,negative regulation of endothelial cell proliferation,platelet degranulation,receptor-mediated endocytosis,signal transduction,heart development,response to gravity,response to lead ion,positive regulation of endothelial cell migration,negative regulation of angiogenesis,regulation of cell morphogenesis,extracellular matrix organization,lung development,response to lipopolysaccharide…	calcium ion binding,protein binding,collagen binding,extracellular matrix binding	NA	NA	NA	36135	NA	NA	NA	NA	557137	46577.8	24579.2	NA	NA	23276.6	297536	NA	NA	NA	NA	23290.2	54951.7	30281.1	16757.3	NA	NA
P11310	ACADM	Medium-chain specific acyl-CoA dehydrogenase, mitochondrial	P11310	ACADM_HUMAN	nucleus,mitochondrion,mitochondrial matrix,nuclear speck,axon,mitochondrial membrane,extracellular exosome	fatty acid beta-oxidation,regulation of lipid metabolic process,carnitine metabolic process, CoA-linked,fatty acid beta-oxidation using acyl-CoA dehydrogenase,carnitine biosynthetic process,medium-chain fatty acid metabolic process,medium-chain fatty acid catabolic process,oxidation-reduction process	acyl-CoA dehydrogenase activity,identical protein binding,flavin adenine dinucleotide binding,medium-chain-acyl-CoA dehydrogenase activity,oxidoreductase activity	NA	NA	138343	NA	NA	NA	NA	NA	68042.4	18104.3	NA	NA	NA	NA	22458.6	NA	NA	NA	25092.6	27893.8	40246.8	11930.3	NA	NA	NA
P11766	ADH5	Alcohol dehydrogenase class-3	P11766	ADHX_HUMAN	mitochondrion,cytosol,extracellular exosome	retinoid metabolic process,respiratory system process,ethanol oxidation,peptidyl-cysteine S-nitrosylation,electron transport chain,response to lipopolysaccharide,positive regulation of blood pressure,formaldehyde catabolic process,response to nitrosative stress,response to redox state	alcohol dehydrogenase (NAD) activity,fatty acid binding,zinc ion binding,electron carrier activity,formaldehyde dehydrogenase activity,protein homodimerization activity,S-(hydroxymethyl)glutathione dehydrogenase activity	NA	NA	NA	262248	232198	NA	NA	NA	34505	10460.1	6918.76	NA	NA	NA	8890.96	NA	NA	NA	NA	32197.3	16735.7	6793	1096.62	22212.1	60597.9
P14550	AKR1A1	Aldo-keto reductase family 1 member A1	P14550	AK1A1_HUMAN	extracellular space,cytosol,apical plasma membrane,extracellular exosome	glucose metabolic process,cellular aldehyde metabolic process,glucuronate catabolic process to xylulose 5-phosphate,L-ascorbic acid biosynthetic process,electron transport chain,D-glucuronate catabolic process,aldehyde catabolic process,glutathione derivative biosynthetic process	alditol:NADP+ 1-oxidoreductase activity,aldo-keto reductase (NADP) activity,protein binding,electron carrier activity,L-glucuronate reductase activity,alcohol dehydrogenase (NADP+) activity,oxidoreductase activity	NA	NA	NA	NA	NA	NA	NA	NA	7930.49	2739.38	NA	NA	NA	NA	3265.38	NA	NA	NA	NA	65200.7	8179.09	8526.15	NA	NA	NA
P15289	ARSA	Arylsulfatase A	P15289	ARSA_HUMAN	extracellular region,lysosome,endoplasmic reticulum lumen,azurophil granule lumen,lysosomal lumen,extracellular exosome	glycosphingolipid metabolic process,neutrophil degranulation,post-translational protein modification	arylsulfatase activity,cerebroside-sulfatase activity,calcium ion binding,protein binding,sulfuric ester hydrolase activity	NA	NA	NA	3265.23	4328.04	NA	NA	NA	23208.9	21611.7	NA	NA	NA	NA	2392.83	NA	NA	NA	NA	5905.41	10508.4	1964.07	NA	NA	NA
P16152	CBR1	Carbonyl reductase [NADPH] 1	P16152	CBR1_HUMAN	cytosol,extracellular exosome,extracellular vesicle	drug metabolic process,cyclooxygenase pathway,epithelial cell differentiation,vitamin K metabolic process,oxidation-reduction process	carbonyl reductase (NADPH) activity,protein binding,oxidoreductase activity, acting on NAD(P)H, quinone or similar compound as acceptor,15-hydroxyprostaglandin dehydrogenase (NADP+) activity,prostaglandin-E2 9-reductase activity	NA	NA	NA	NA	NA	NA	NA	NA	13339	17975	NA	NA	43281.8	NA	900.986	NA	NA	NA	NA	240948	13161.1	5631.26	411.035	NA	NA
P16219	ACADS	Short-chain specific acyl-CoA dehydrogenase, mitochondrial	P16219	ACADS_HUMAN	nucleus,nucleoplasm,mitochondrion,mitochondrial matrix	fatty acid beta-oxidation,fatty acid beta-oxidation using acyl-CoA dehydrogenase,butyrate catabolic process	acyl-CoA dehydrogenase activity,butyryl-CoA dehydrogenase activity,flavin adenine dinucleotide binding	NA	NA	NA	NA	NA	NA	NA	NA	33737.1	7429.88	NA	NA	NA	NA	NA	NA	NA	NA	NA	31044.8	16404.1	2735.14	NA	NA	NA
P16278	GLB1	Beta-galactosidase	P16278	BGAL_HUMAN	extracellular region,cytoplasm,vacuole,Golgi apparatus,azurophil granule lumen,lysosomal lumen,intracellular membrane-bounded organelle,perinuclear region of cytoplasm,extracellular exosome,ficolin-1-rich granule lumen	glycosaminoglycan catabolic process,glycosphingolipid metabolic process,galactose catabolic process,keratan sulfate catabolic process,neutrophil degranulation,cellular carbohydrate metabolic process,response to cortisone,response to Thyroglobulin triiodothyronine	exo-alpha-sialidase activity,beta-galactosidase activity,protein binding,galactoside binding	NA	NA	NA	NA	NA	NA	NA	NA	46555.4	14716.2	NA	NA	NA	NA	NA	NA	NA	NA	NA	26468.4	22620.6	8638.4	NA	NA	NA
P18054	ALOX12	Polyunsaturated fatty acid lipoxygenase ALOX12	P18054	LOX12_HUMAN	cytoplasm,cytosol,membrane,sarcolemma,extracellular exosome	negative regulation of muscle cell apoptotic process,arachidonic acid metabolic process,lipoxygenase pathway,fatty acid oxidation,superoxide anion generation,linoleic acid metabolic process,hepoxilin metabolic process,hepoxilin biosynthetic process,establishment of skin barrier,negative regulation of platelet aggregation,leukotriene A4 metabolic process,lipoxin biosynthetic process,lipoxin A4 bio…	arachidonate 12-lipoxygenase activity,iron ion binding,protein binding,linoleate 13S-lipoxygenase activity,oxidoreductase activity, acting on single donors with incorporation of molecular oxygen, incorporation of two atoms of oxygen,hepoxilin-epoxide hydrolase activity,hepoxilin A3 synthase activity	NA	NA	221332	13714.6	NA	NA	NA	NA	348778	83532.9	13898.9	NA	NA	NA	23979.7	1315.36	NA	NA	NA	53635.1	71080.5	21787.3	12722	NA	NA
P19440	GGT1	Glutathione hydrolase 1 proenzyme	P19440	GGT1_HUMAN	extracellular space,plasma membrane,integral component of membrane,extracellular exosome	regulation of immune system process,translation,proteolysis,cellular amino acid metabolic process,glutamate metabolic process,fatty acid metabolic process,leukotriene metabolic process,glutathione biosynthetic process,glutathione catabolic process,xenobiotic metabolic process,spermatogenesis,cysteine biosynthetic process,zymogen activation,regulation of inflammatory response,leukotriene D4 biosyn…	peptidyltransferase activity,Requires Ontology,protein binding,glutathione hydrolase activity	NA	NA	NA	23104	NA	NA	NA	NA	15963.8	11903.1	NA	NA	NA	NA	37662.5	14790	NA	NA	NA	NA	6705.03	3904.3	NA	NA	NA
P21964	COMT	Catechol O-methyltransferase	P21964	COMT_HUMAN	mitochondrion,cytosol,plasma membrane,membrane,integral component of membrane,axon,dendritic spine,intracellular membrane-bounded organelle,cell body,postsynaptic membrane,extracellular exosome,dendrite	female pregnancy,learning,short-term memory,estrogen metabolic process,response to organic cyclic compound,cellular response to phosphate starvation,methylation,response to lipopolysaccharide,developmental process,negative regulation of renal sodium excretion,neurotransmitter catabolic process,dopamine catabolic process,catecholamine catabolic process,response to drug,response to estrogen,negativ…	magnesium ion binding,protein binding,methyltransferase activity,O-methyltransferase activity,catechol O-methyltransferase activity,Requires Ontology	NA	NA	NA	NA	NA	NA	NA	NA	90471.5	41680.1	NA	NA	NA	NA	9667.07	NA	NA	NA	NA	70836.1	60831.4	17025	2398.03	NA	NA
P22303	ACHE	Acetylcholinesterase	P22303	ACES_HUMAN	extracellular region,basal lamina,extracellular space,nucleus,Golgi apparatus,plasma membrane,cell surface,membrane,cell junction,anchored component of membrane,neuromuscular junction,synaptic cleft,synapse,perinuclear region of cytoplasm	acetylcholine catabolic process in synaptic cleft,regulation of receptor recycling,osteoblast development,DNA replication,acetylcholine catabolic process,phosphatidylcholine biosynthetic process,cell adhesion,nervous system development,synapse assembly,muscle organ development,cell proliferation,response to wounding,receptor internalization,negative regulation of synaptic transmission, cholinergi…	beta-amyloid binding,acetylcholinesterase activity,cholinesterase activity,protein binding,collagen binding,hydrolase activity,serine hydrolase activity,acetylcholine binding,protein homodimerization activity,laminin binding,protein self-association,carboxylic ester hydrolase activity	NA	NA	NA	NA	NA	NA	NA	NA	49423.7	7659.44	NA	NA	NA	NA	13535	NA	NA	NA	NA	29249.9	35209.6	12902.9	NA	NA	NA
P22307	SCP2	Sterol carrier protein 2	P22307	SCP2_HUMAN	nucleoplasm,mitochondrion,peroxisome,peroxisomal matrix,membrane,macromolecular complex,intracellular membrane-bounded organelle,extracellular exosome	steroid biosynthetic process,bile acid biosynthetic process,peroxisome organization,phospholipid transport,sterol transport,positive regulation of intracellular cholesterol transport,fatty acid beta-oxidation using acyl-CoA oxidase,alpha-linolenic acid metabolic process,lipid hydroperoxide transport	fatty-acyl-CoA binding,receptor binding,protein binding,sterol transporter activity,cholesterol binding,propanoyl-CoA C-acyltransferase activity,long-chain fatty acyl-CoA binding,propionyl-CoA C2-trimethyltridecanoyltransferase activity,oleic acid binding,sterol binding	NA	NA	NA	NA	NA	NA	NA	NA	33165.4	8682.99	NA	NA	NA	NA	NA	NA	NA	NA	NA	74252	12137.4	1517.42	NA	15849.8	NA
P22352	GPX3	Glutathione peroxidase 3	P22352	GPX3_HUMAN	extracellular region,extracellular space,extracellular exosome	response to lipid hydroperoxide,cellular response to oxidative stress,hydrogen peroxide catabolic process,protein homotetramerization,oxidation-reduction process,cellular oxidant detoxification	glutathione peroxidase activity,protein binding,transcription factor binding,selenium binding	92234.4	186077	285455	8726.61	14143.9	7014.16	31972.2	44087.3	48759.5	24483.8	7247.88	5439.95	34108.7	47553.4	2137.24	6190.9	12735.1	67909.5	67294.1	59804.1	22024.5	11203	14559.7	32532.1	47490.8
P23219	PTGS1	Prostaglandin G/H synthase 1	P23219	PGH1_HUMAN	photoreceptor outer segment,cytoplasm,endoplasmic reticulum membrane,Golgi apparatus,organelle membrane,intracellular membrane-bounded organelle,extracellular exosome	prostaglandin biosynthetic process,xenobiotic metabolic process,inflammatory response,response to oxidative stress,regulation of blood pressure,cyclooxygenase pathway,regulation of cell proliferation,oxidation-reduction process,cellular oxidant detoxification	peroxidase activity,prostaglandin-endoperoxide synthase activity,heme binding,metal ion binding,dioxygenase activity	NA	NA	NA	NA	NA	NA	NA	NA	1.80479e+06	293588	84967.5	NA	1.29987e+06	NA	1962.73	NA	NA	NA	NA	742568	389061	50581.1	10139.5	24986.9	NA
P24557	TBXAS1	Thromboxane-A synthase	P24557	THAS_HUMAN	endoplasmic reticulum membrane,integral component of membrane	icosanoid metabolic process,cyclooxygenase pathway,oxidation-reduction process	monooxygenase activity,thromboxane-A synthase activity,iron ion binding,oxidoreductase activity, acting on paired donors, with incorporation or reduction of molecular oxygen,heme binding,12-hydroxyheptadecatrienoic acid synthase activity	NA	NA	NA	617336	61167.9	NA	NA	NA	265470	43042.9	8180.8	NA	NA	NA	6170.48	3379.77	NA	NA	NA	46882.8	37700.3	18204.8	9253.8	5501.78	NA
P24752	ACAT1	Acetyl-CoA acetyltransferase, mitochondrial	P24752	THIL_HUMAN	mitochondrion,mitochondrial inner membrane,mitochondrial matrix,extracellular exosome,cytosol	liver development,acetyl-CoA biosynthetic process,isoleucine catabolic process,fatty acid beta-oxidation,brain development,branched-chain amino acid catabolic process,response to hormone,response to organic cyclic compound,coenzyme A metabolic process,coenzyme A biosynthetic process,response to starvation,acetyl-CoA catabolic process,ketone body biosynthetic process,ketone body catabolic process,…	acetyl-CoA C-acetyltransferase activity,carbon-carbon lyase activity,ligase activity, forming carbon-carbon bonds,enzyme binding,protein homodimerization activity,metal ion binding,coenzyme binding,acetyl-CoA C-acyltransferase activity	NA	NA	NA	NA	NA	NA	NA	NA	52970.9	15734.9	NA	NA	NA	NA	NA	NA	NA	NA	NA	73255.7	20525.1	7293.07	NA	NA	NA
P30084	ECHS1	Enoyl-CoA hydratase, mitochondrial	P30084	ECHM_HUMAN	mitochondrion,mitochondrial matrix,extracellular exosome	fatty acid beta-oxidation	enoyl-CoA hydratase activity,protein binding	NA	NA	NA	NA	NA	NA	NA	NA	39447.8	11814.3	NA	NA	10093	NA	24661.4	NA	NA	NA	NA	60217.6	17970.4	5836.93	NA	NA	NA
P32189	GK	Glycerol kinase	P32189	GLPK_HUMAN	mitochondrion,mitochondrial outer membrane,cytosol,extracellular exosome,cytoplasm	glycerol metabolic process,triglyceride metabolic process,phosphorylation,triglyceride biosynthetic process,glycerol catabolic process,glycerol-3-phosphate biosynthetic process	glycerol kinase activity,protein binding,ATP binding,phosphotransferase activity, alcohol group as acceptor	NA	NA	NA	213278	NA	NA	NA	NA	33512	8044.71	132350	NA	NA	NA	7429.61	113791	NA	NA	NA	66536.4	28973.8	11180.2	64760.3	81387.1	32587.2
P35914	HMGCL	Hydroxymethylglutaryl-CoA lyase, mitochondrial	P35914	HMGCL_HUMAN	mitochondrion,mitochondrial inner membrane,mitochondrial matrix,peroxisome	liver development,leucine catabolic process,lipid metabolic process,acyl-CoA metabolic process,mitochondrion organization,response to nutrient,response to starvation,ketone body biosynthetic process,protein tetramerization,response to fatty acid	fatty-acyl-CoA binding,magnesium ion binding,hydroxymethylglutaryl-CoA lyase activity,receptor binding,manganese ion binding,carboxylic acid binding,protein homodimerization activity,metal ion binding	NA	NA	NA	NA	NA	NA	NA	NA	33040.5	6438.62	NA	NA	NA	NA	NA	NA	NA	NA	NA	15315.1	16028.6	3178.58	NA	NA	NA
P40939	HADHA	Trifunctional enzyme subunit alpha, mitochondrial	P40939	ECHA_HUMAN	mitochondrion,mitochondrial inner membrane,mitochondrial fatty acid beta-oxidation multienzyme complex,mitochondrial nucleoid	fatty acid beta-oxidation,response to insulin,cardiolipin acyl-chain remodeling,response to drug	fatty-acyl-CoA binding,3-hydroxyacyl-CoA dehydrogenase activity,acetyl-CoA C-acetyltransferase activity,enoyl-CoA hydratase activity,protein binding,long-chain-enoyl-CoA hydratase activity,long-chain-3-hydroxyacyl-CoA dehydrogenase activity,NAD binding	NA	NA	NA	NA	2093.37	NA	NA	NA	84463.6	4918.93	722.754	NA	NA	NA	1565.37	NA	NA	NA	NA	26349.6	11472.3	8739.89	421.59	3972.02	NA
P42765	ACAA2	3-ketoacyl-CoA thiolase, mitochondrial	P42765	THIM_HUMAN	mitochondrion,mitochondrial inner membrane,mitochondrial matrix,extracellular exosome	fatty acid beta-oxidation,cholesterol biosynthetic process,cellular response to hypoxia,negative regulation of mitochondrial outer membrane permeabilization involved in apoptotic signaling pathway,negative regulation of mitochondrial membrane permeability involved in apoptotic process	RNA binding,acetyl-CoA C-acyltransferase activity,protein binding	NA	NA	NA	NA	NA	NA	NA	NA	9339.1	3273.24	NA	NA	NA	NA	NA	NA	NA	NA	NA	32015.8	8328.21	4318.52	NA	NA	NA
P43034	PAFAH1B1	Platelet-activating factor acetylhydrolase IB subunit beta	P43034	LIS1_HUMAN	astral microtubule,kinetochore,nuclear envelope,centrosome,cytosol,kinesin complex,microtubule associated complex,cell cortex,motile cilium,nuclear membrane,stereocilium,neuronal cell body,perinuclear region of cytoplasm,extracellular exosome,Requires Ontology,axon cytoplasm,cell leading edge	G2/M transition of mitotic cell cycle,establishment of mitotic spindle orientation,microtubule cytoskeleton organization,ameboidal-type cell migration,acrosome assembly,neuron migration,positive regulation of cytokine-mediated signaling pathway,microtubule-based process,sister chromatid cohesion,nuclear migration,chemical synaptic transmission,germ cell development,neuroblast proliferation,learni…	phospholipase A2 activity,protein binding,microtubule binding,heparin binding,dynactin binding,protein homodimerization activity,phospholipase binding,dynein intermediate chain binding,phosphoprotein binding,dynein complex binding	NA	NA	NA	NA	7761.85	NA	NA	NA	24462.5	12529.5	NA	NA	NA	NA	11437.8	NA	NA	NA	NA	54109.2	12572.3	4073.26	670.724	NA	NA
P43304	GPD2	Glycerol-3-phosphate dehydrogenase, mitochondrial	P43304	GPDM_HUMAN	mitochondrial inner membrane,glycerol-3-phosphate dehydrogenase complex	gluconeogenesis,glycerophosphate shuttle,glycerol catabolic process,multicellular organism growth,camera-type eye development	glycerol-3-phosphate dehydrogenase activity,calcium ion binding,sn-glycerol-3-phosphate:ubiquinone-8 oxidoreductase activity	NA	NA	NA	3724.68	NA	NA	18209.3	NA	208487	52046.3	2656.4	NA	47214.5	NA	680.166	NA	NA	NA	NA	41196	40234.7	21848.5	1889.25	NA	NA
P45954	ACADSB	Short/branched chain specific acyl-CoA dehydrogenase, mitochondrial	P45954	ACDSB_HUMAN	mitochondrion,mitochondrial matrix,extracellular exosome	fatty acid metabolic process,branched-chain amino acid catabolic process,oxidation-reduction process	acyl-CoA dehydrogenase activity,flavin adenine dinucleotide binding	NA	NA	NA	NA	NA	NA	NA	NA	62806	23877.5	NA	NA	NA	NA	NA	NA	NA	NA	NA	27746	22546.6	8725.39	NA	NA	NA
P47712	PLA2G4A	Cytosolic phospholipase A2	P47712	PA24A_HUMAN	mitochondrial inner membrane,endoplasmic reticulum membrane,Golgi apparatus,lipid particle,cytosol,cytoplasmic vesicle	phospholipid metabolic process,phosphatidic acid biosynthetic process,platelet activating factor biosynthetic process,icosanoid metabolic process,phospholipid catabolic process,arachidonic acid metabolic process,cardiolipin acyl-chain remodeling,phosphatidylglycerol acyl-chain remodeling,phosphatidylinositol acyl-chain remodeling,phosphatidylserine acyl-chain remodeling,phosphatidylcholine acyl-c…	lysophospholipase activity,phospholipase A2 activity,calcium ion binding,calcium-dependent phospholipid binding,phosphatidylcholine 1-acylhydrolase activity,calcium-dependent phospholipase A2 activity,Requires Ontology	NA	NA	NA	NA	NA	NA	NA	NA	47038.5	25307.9	NA	NA	NA	NA	4273.59	NA	NA	NA	NA	42745.7	33631.8	13868.8	NA	NA	NA
P48449	LSS	Lanosterol synthase	P48449	LSS_HUMAN	endoplasmic reticulum membrane,lipid particle,membrane	steroid biosynthetic process,cholesterol biosynthetic process,regulation of protein stability,regulation of cholesterol biosynthetic process	lanosterol synthase activity	NA	NA	NA	NA	NA	NA	NA	NA	47047.9	15081.2	NA	NA	NA	NA	4239.41	NA	NA	NA	NA	84669.1	17076.8	17584.3	NA	NA	NA
P49189	ALDH9A1	4-trimethylaminobutyraldehyde dehydrogenase	P49189	AL9A1_HUMAN	cytoplasm,cytosol,extracellular exosome	cellular aldehyde metabolic process,neurotransmitter biosynthetic process,hormone metabolic process,carnitine biosynthetic process,oxidation-reduction process	3-chloroallyl aldehyde dehydrogenase activity,aldehyde dehydrogenase (NAD) activity,aminobutyraldehyde dehydrogenase activity,1-pyrroline dehydrogenase activity,4-trimethylammoniobutyraldehyde dehydrogenase activity	NA	NA	17484.8	27419.9	NA	NA	8684.2	NA	34888	14521.9	6914.84	NA	NA	NA	10572.2	910.116	NA	55868.9	NA	311824	15748.8	12835.6	10491.5	11352.2	NA
P49327	FASN	Fatty acid synthase	P49327	FAS_HUMAN	mitochondrion,Golgi apparatus,cytosol,plasma membrane,membrane,melanosome,glycogen granule,extracellular exosome	osteoblast differentiation,acetyl-CoA metabolic process,fatty acid metabolic process,fatty acid biosynthetic process,pantothenate metabolic process,mammary gland development,positive regulation of cellular metabolic process,regulation of cholesterol biosynthetic process,fatty-acyl-CoA biosynthetic process,oxidation-reduction process,cellular response to interleukin-4	RNA binding,fatty acid synthase activity,[acyl-carrier-protein] S-acetyltransferase activity,[acyl-carrier-protein] S-malonyltransferase activity,3-oxoacyl-[acyl-carrier-protein] synthase activity,3-oxoacyl-[acyl-carrier-protein] reductase (NADPH) activity,3-hydroxypalmitoyl-[acyl-carrier-protein] dehydratase activity,enoyl-[acyl-carrier-protein] reductase (NADPH, B-specific) activity,oleoyl-[acy…	NA	NA	NA	21597.6	NA	9807.89	NA	NA	128206	39583.2	4992.41	3672.16	7581.8	NA	27008.7	3790.11	NA	NA	NA	164495	28721.2	13950.8	5428.15	NA	NA
P49419	ALDH7A1	Alpha-aminoadipic semialdehyde dehydrogenase	P49419	AL7A1_HUMAN	nucleus,mitochondrion,mitochondrial matrix,cytosol,extracellular exosome	cellular aldehyde metabolic process,lysine catabolic process,sensory perception of sound,glycine betaine biosynthetic process from choline,choline catabolic process,oxidation-reduction process	aldehyde dehydrogenase (NAD) activity,L-aminoadipate-semialdehyde dehydrogenase activity,protein binding,betaine-aldehyde dehydrogenase activity,oxidoreductase activity, acting on the aldehyde or oxo group of donors, NAD or NADP as acceptor	NA	NA	NA	NA	NA	NA	NA	NA	9684.95	343.988	NA	NA	NA	NA	4199.72	NA	NA	NA	NA	53800.2	4866.9	3886.82	NA	NA	NA
P49748	ACADVL	Very long-chain specific acyl-CoA dehydrogenase, mitochondrial	P49748	ACADV_HUMAN	nucleus,nucleolus,mitochondrion,mitochondrial inner membrane,mitochondrial matrix,cytosol,mitochondrial membrane,mitochondrial nucleoid	temperature homeostasis,fatty acid beta-oxidation,response to cold,energy derivation by oxidation of organic compounds,epithelial cell differentiation,fatty acid beta-oxidation using acyl-CoA dehydrogenase,IRE1-mediated unfolded protein response,negative regulation of fatty acid biosynthetic process,negative regulation of fatty acid oxidation,regulation of cholesterol metabolic process,very long-…	acyl-CoA dehydrogenase activity,long-chain-acyl-CoA dehydrogenase activity,flavin adenine dinucleotide binding,fatty-acyl-CoA binding,very-long-chain-acyl-CoA dehydrogenase activity	NA	25169.5	NA	NA	NA	NA	NA	NA	177046	32961.1	7583.83	NA	NA	NA	0.741692	NA	NA	NA	15617.3	47448.5	18133	5089.49	581.207	15357.3	70.4215
P50416	CPT1A	Carnitine O-palmitoyltransferase 1, liver isoform	P50416	CPT1A_HUMAN	mitochondrion,mitochondrial outer membrane,mitochondrial inner membrane,membrane,integral component of mitochondrial outer membrane	long-chain fatty acid metabolic process,glucose metabolic process,fatty acid beta-oxidation,triglyceride metabolic process,carnitine shuttle,circadian rhythm,carnitine metabolic process,response to organic cyclic compound,regulation of lipid metabolic process,epithelial cell differentiation,positive regulation of fatty acid beta-oxidation,response to drug,eating behavior,regulation of insulin sec…	carnitine O-palmitoyltransferase activity,identical protein binding,palmitoleoyltransferase activity	NA	NA	NA	NA	18912.6	NA	NA	NA	77073	27118.6	8844.18	NA	NA	NA	8664.41	NA	NA	NA	NA	62939.5	63518.7	9729.93	2668.86	NA	NA
P51659	HSD17B4	Peroxisomal multifunctional enzyme type 2	P51659	DHB4_HUMAN	mitochondrion,peroxisome,peroxisomal membrane,peroxisomal matrix,membrane	very long-chain fatty acid metabolic process,osteoblast differentiation,fatty acid beta-oxidation,bile acid biosynthetic process,androgen metabolic process,estrogen metabolic process,fatty acid beta-oxidation using acyl-CoA oxidase,alpha-linolenic acid metabolic process,very long-chain fatty-acyl-CoA metabolic process,medium-chain fatty-acyl-CoA metabolic process,Sertoli cell development	3-hydroxyacyl-CoA dehydrogenase activity,receptor binding,long-chain-enoyl-CoA hydratase activity,isomerase activity,3alpha,7alpha,12alpha-trihydroxy-5beta-cholest-24-enoyl-CoA hydratase activity,protein homodimerization activity,17-beta-hydroxysteroid dehydrogenase (NAD+) activity	NA	NA	6276.7	10403.1	256609	1057.7	NA	72873.8	200451	82103.4	7241.39	1597.09	NA	NA	13759.9	1418.05	NA	NA	NA	76860.9	42429.5	13232.2	6210.62	NA	NA
P55084	HADHB	Trifunctional enzyme subunit beta, mitochondrial	P55084	ECHB_HUMAN	mitochondrion,mitochondrial envelope,mitochondrial outer membrane,mitochondrial inner membrane,endoplasmic reticulum,mitochondrial nucleoid,extracellular exosome	fatty acid beta-oxidation,cardiolipin acyl-chain remodeling	RNA binding,3-hydroxyacyl-CoA dehydrogenase activity,acetyl-CoA C-acyltransferase activity,enoyl-CoA hydratase activity,protein binding,long-chain-3-hydroxyacyl-CoA dehydrogenase activity	NA	NA	NA	NA	NA	NA	NA	NA	152223	51598.6	21298.6	NA	5856.06	NA	8645.73	NA	NA	NA	NA	164748	70811.9	23783.9	6435.68	NA	NA
P55809	OXCT1	Succinyl-CoA:3-ketoacid coenzyme A transferase 1, mitochondrial	P55809	SCOT1_HUMAN	nucleoplasm,mitochondrion,mitochondrial matrix	brain development,heart development,response to nutrient,response to hormone,response to activity,positive regulation of insulin secretion involved in cellular response to glucose stimulus,ketone catabolic process,response to starvation,response to ethanol,cellular ketone body metabolic process,ketone body catabolic process,adipose tissue development	3-oxoacid CoA-transferase activity,protein homodimerization activity	NA	16379.2	NA	NA	NA	NA	NA	NA	48969.8	20801.7	4256.3	NA	NA	NA	NA	NA	NA	NA	NA	41647.3	27044.7	11350.8	NA	NA	NA
Q13404	UBE2V1	Ubiquitin-conjugating enzyme E2 variant 1	Q13404	UB2V1_HUMAN	ubiquitin ligase complex,nucleus,nucleoplasm,cytoplasm,cytosol,ubiquitin conjugating enzyme complex,UBC13-UEV1A complex,extracellular exosome	activation of MAPK activity,protein polyubiquitination,stimulatory C-type lectin receptor signaling pathway,regulation of DNA repair,postreplication repair,regulation of transcription, DNA-templated,JNK cascade,cell differentiation,Fc-epsilon receptor signaling pathway,positive regulation of I-kappaB kinase/NF-kappaB signaling,positive regulation of transcription, DNA-templated,T cell receptor si…	protein binding,ubiquitin protein ligase binding,ubiquitin protein ligase activity	NA	NA	NA	NA	NA	NA	NA	NA	3476.61	6376.17	NA	NA	NA	NA	NA	NA	NA	NA	NA	44456	5829.79	NA	NA	NA	NA
Q13510	ASAH1	Acid ceramidase	Q13510	ASAH1_HUMAN	extracellular region,extracellular space,lysosomal lumen,extracellular exosome,tertiary granule lumen,ficolin-1-rich granule lumen	ceramide metabolic process,glycosphingolipid metabolic process,neutrophil degranulation	catalytic activity,ceramidase activity,Requires Ontology,hydrolase activity, acting on carbon-nitrogen (but not peptide) bonds	NA	NA	NA	30536.6	NA	NA	NA	NA	45856.2	13382.6	NA	6405.16	NA	NA	22724	18664.7	NA	NA	NA	24858	16834.4	26367.1	13374	NA	NA
Q15067	ACOX1	Peroxisomal acyl-coenzyme A oxidase 1	Q15067	ACOX1_HUMAN	nucleus,nucleoplasm,nucleolus,mitochondrion,peroxisome,peroxisomal membrane,peroxisomal matrix,plasma membrane,membrane,intracellular membrane-bounded organelle	very long-chain fatty acid metabolic process,generation of precursor metabolites and energy,lipid metabolic process,prostaglandin metabolic process,spermatogenesis,regulation of lipid metabolic process,fatty acid oxidation,fatty acid beta-oxidation using acyl-CoA dehydrogenase,fatty acid beta-oxidation using acyl-CoA oxidase,alpha-linolenic acid metabolic process,lipid homeostasis	acyl-CoA dehydrogenase activity,acyl-CoA oxidase activity,receptor binding,PDZ domain binding,protein N-terminus binding,flavin adenine dinucleotide binding,FAD binding,palmitoyl-CoA oxidase activity	NA	NA	NA	NA	NA	NA	NA	NA	26725.3	17029.7	NA	NA	NA	NA	NA	NA	NA	NA	NA	31376.4	17207.9	5260.17	NA	NA	NA
Q15125	EBP	3-beta-hydroxysteroid-Delta(8),Delta(7)-isomerase	Q15125	EBP_HUMAN	nuclear envelope,endoplasmic reticulum,endoplasmic reticulum membrane,integral component of plasma membrane,cytoplasmic vesicle	skeletal system development,cholesterol biosynthetic process,drug transmembrane transport,signal transduction,cholesterol metabolic process,hemopoiesis,cholesterol biosynthetic process via desmosterol,cholesterol biosynthetic process via lathosterol	C-8 sterol isomerase activity,steroid delta-isomerase activity,transmembrane signaling receptor activity,protein binding,drug transmembrane transporter activity,cholestenol delta-isomerase activity	NA	NA	NA	NA	NA	NA	NA	NA	21419.4	44461.9	NA	NA	NA	NA	NA	NA	NA	NA	NA	191660	17638.8	NA	NA	NA	NA
Q16836	HADH	Hydroxyacyl-coenzyme A dehydrogenase, mitochondrial	Q16836	HCDH_HUMAN	nucleoplasm,cytoplasm,mitochondrion,mitochondrial inner membrane,mitochondrial matrix	fatty acid beta-oxidation,response to activity,response to insulin,response to drug,negative regulation of insulin secretion	3-hydroxyacyl-CoA dehydrogenase activity,NAD+ binding	NA	NA	NA	NA	NA	NA	NA	NA	72561.4	48764.9	NA	453.018	NA	NA	NA	NA	NA	NA	NA	28040.5	89570.4	18903.6	3472.6	NA	NA
Q53GQ0	HSD17B12	Very-long-chain 3-oxoacyl-CoA reductase	Q53GQ0	DHB12_HUMAN	proteinaceous extracellular matrix,endoplasmic reticulum membrane,integral component of membrane	fatty acid biosynthetic process,estrogen biosynthetic process,positive regulation of cell-substrate adhesion,extracellular matrix organization,long-chain fatty-acyl-CoA biosynthetic process,oxidation-reduction process	fibronectin binding,estradiol 17-beta-dehydrogenase activity,protein binding,collagen binding,heparin binding,long-chain-3-hydroxyacyl-CoA dehydrogenase activity,3-oxo-arachidoyl-CoA reductase activity,3-oxo-behenoyl-CoA reductase activity,3-oxo-lignoceroyl-CoA reductase activity,Requires Ontology	NA	NA	NA	NA	NA	NA	NA	NA	51275.2	6741.07	NA	NA	NA	NA	NA	1.41253	NA	NA	NA	60757.1	27038.1	4181.37	NA	504134	NA
Q5VWC8	HACD4	Very-long-chain (3R)-3-hydroxyacyl-CoA dehydratase 4	Q5VWC8	HACD4_HUMAN	endoplasmic reticulum,integral component of endoplasmic reticulum membrane	sphingolipid biosynthetic process,fatty acid elongation,very long-chain fatty acid biosynthetic process	3-hydroxyacyl-CoA dehydratase activity,enzyme binding,Requires Ontology,3-hydroxy-behenoyl-CoA dehydratase activity,3-hydroxy-lignoceroyl-CoA dehydratase activity	NA	NA	NA	NA	NA	NA	NA	NA	50677.8	12344.3	NA	NA	NA	NA	NA	NA	NA	NA	NA	26090.1	28385.1	7215.03	NA	NA	NA
Q7L5L3	GDPD3	Lysophospholipase D GDPD3	Q7L5L3	GDPD3_HUMAN	endoplasmic reticulum membrane,integral component of membrane,perinuclear region of cytoplasm,extracellular exosome	phosphatidylcholine catabolic process	phosphoric diester hydrolase activity,metal ion binding	NA	NA	NA	12472	NA	NA	NA	NA	3317.44	1828.77	6208.2	NA	NA	NA	18284.9	18083.7	NA	8381.45	NA	9370.22	1547.47	3234.24	18910.1	NA	NA
Q86XP0	PLA2G4D	Cytosolic phospholipase A2 delta	Q86XP0	PA24D_HUMAN	cytosol,membrane	phospholipid metabolic process,phosphatidic acid biosynthetic process,phosphatidylglycerol acyl-chain remodeling,phosphatidylinositol acyl-chain remodeling,phosphatidylserine acyl-chain remodeling,phosphatidylcholine acyl-chain remodeling,phosphatidylethanolamine acyl-chain remodeling,glycerophospholipid catabolic process	lysophospholipase activity,phospholipase A2 activity,phosphatidylcholine 1-acylhydrolase activity,metal ion binding,calcium-dependent phospholipase A2 activity,Requires Ontology	NA	NA	NA	NA	NA	NA	NA	NA	NA	NA	NA	NA	NA	NA	NA	NA	0.390459	NA	NA	4882.3	NA	216.674	NA	NA	NA
Q8NBQ5	HSD17B11	Estradiol 17-beta-dehydrogenase 11	Q8NBQ5	DHB11_HUMAN	extracellular region,cytoplasm,lipid particle,cytosol	estrogen biosynthetic process,androgen catabolic process,oxidation-reduction process,hormone metabolic process	estradiol 17-beta-dehydrogenase activity,steroid dehydrogenase activity,oxidoreductase activity, acting on the CH-OH group of donors, NAD or NADP as acceptor	NA	NA	NA	NA	NA	NA	NA	NA	33726	4713.77	NA	NA	NA	NA	NA	NA	NA	NA	NA	24342	15670.1	10071.3	NA	NA	NA
Q99685	MGLL	Monoglyceride lipase	Q99685	MGLL_HUMAN	nucleoplasm,endoplasmic reticulum membrane,cytosol,plasma membrane,membrane,extrinsic component of membrane	lipid metabolic process,fatty acid biosynthetic process,inflammatory response,regulation of signal transduction,arachidonic acid metabolic process,triglyceride catabolic process,acylglycerol acyl-chain remodeling,acylglycerol catabolic process,regulation of inflammatory response,regulation of sensory perception of pain,regulation of endocannabinoid signaling pathway	lysophospholipase activity,protein homodimerization activity,acylglycerol lipase activity,lipase activity	NA	NA	NA	NA	NA	NA	NA	NA	11251.7	9181.14	NA	NA	NA	NA	9854.27	NA	NA	NA	NA	17566.3	10399.5	1104	434.714	NA	NA
Q9NZ01	TECR	Very-long-chain enoyl-CoA reductase	Q9NZ01	TECR_HUMAN	nucleus,endoplasmic reticulum,endoplasmic reticulum membrane,integral component of endoplasmic reticulum membrane	fatty acid elongation,long-chain fatty-acyl-CoA biosynthetic process,very long-chain fatty acid biosynthetic process,oxidation-reduction process	protein binding,oxidoreductase activity,very-long-chain-acyl-CoA dehydrogenase activity,Requires Ontology	NA	NA	NA	NA	NA	NA	NA	NA	17116	66913.9	NA	NA	NA	NA	11022.1	NA	NA	NA	NA	1.1386e+06	83004.7	12156.1	6792.45	NA	NA
Q9P035	HACD3	Very-long-chain (3R)-3-hydroxyacyl-CoA dehydratase 3	Q9P035	HACD3_HUMAN	mitochondrion,endoplasmic reticulum,cytosol,focal adhesion,integral component of endoplasmic reticulum membrane,nuclear membrane	I-kappaB kinase/NF-kappaB signaling,activation of JUN kinase activity,small GTPase mediated signal transduction,Rho protein signal transduction,Rac protein signal transduction,sphingolipid biosynthetic process,fatty acid elongation,very long-chain fatty acid biosynthetic process,positive regulation of GTPase activity,positive regulation of viral genome replication,positive regulation by virus of …	GTPase activator activity,protein binding,3-hydroxyacyl-CoA dehydratase activity,enzyme binding,Requires Ontology,3-hydroxy-behenoyl-CoA dehydratase activity,3-hydroxy-lignoceroyl-CoA dehydratase activity	NA	NA	NA	NA	NA	NA	NA	NA	38398	3376.49	NA	NA	NA	NA	NA	NA	NA	NA	NA	10055	13949.8	3033.12	NA	NA	NA
Q9ULC5	ACSL5	Long-chain-fatty-acid--CoA ligase 5	Q9ULC5	ACSL5_HUMAN	nucleus,nucleolus,mitochondrion,mitochondrial outer membrane,mitochondrial inner membrane,endoplasmic reticulum membrane,membrane,integral component of membrane	long-chain fatty acid metabolic process,long-chain fatty-acyl-CoA biosynthetic process	long-chain fatty acid-CoA ligase activity,ATP binding,decanoate--CoA ligase activity	NA	NA	NA	9428	NA	NA	NA	NA	216984	24018	13995.7	NA	NA	NA	6083.36	4137.73	NA	NA	NA	11853.6	44838.5	18583.3	32983.9	NA	NA
Q9Y3R4	NEU2	Sialidase-2	Q9Y3R4	NEUR2_HUMAN	cytoplasm,cytosol,membrane,intracellular membrane-bounded organelle,catalytic complex	glycosphingolipid metabolic process,ganglioside catabolic process,oligosaccharide catabolic process,cellular oligosaccharide catabolic process	exo-alpha-sialidase activity,protein binding,exo-alpha-(2->3)-sialidase activity,exo-alpha-(2->6)-sialidase activity,exo-alpha-(2->8)-sialidase activity	NA	NA	NA	90580.1	NA	NA	NA	NA	6987.95	19910.5	10104.3	16319.5	NA	NA	45348.3	15644.9	NA	59178.1	NA	85819.3	4438.71	23050.8	20450.1	10280.8	12813.6
O75427	LRCH4	Leucine-rich repeat and calponin homology domain-containing protein 4	O75427	LRCH4_HUMAN	cytoplasm,basolateral plasma membrane,PML body	signal transduction,nervous system development,maintenance of epithelial cell apical/basal polarity	protein binding	NA	NA	NA	NA	NA	NA	NA	NA	13120.1	4715.27	NA	NA	NA	NA	NA	NA	NA	NA	NA	NA	5082.36	NA	NA	NA	NA
P09972	ALDOC	Fructose-bisphosphate aldolase C	P09972	ALDOC_HUMAN	extracellular region,mitochondrion,cytosol,cytoskeleton,secretory granule lumen,extracellular exosome,tertiary granule lumen,ficolin-1-rich granule lumen	fructose metabolic process,gluconeogenesis,fructose 1,6-bisphosphate metabolic process,epithelial cell differentiation,neutrophil degranulation,canonical glycolysis	fructose-bisphosphate aldolase activity,protein binding,cytoskeletal protein binding	NA	NA	NA	33393.5	NA	NA	NA	NA	250044	57880.2	34753.3	NA	NA	NA	52560.2	25742.3	NA	NA	NA	289719	25615.2	20340.4	1641.21	3863.77	NA
P0C0L4	C4A	Complement C4-A	P0C0L4	CO4A_HUMAN	extracellular region,extracellular space,endoplasmic reticulum lumen,plasma membrane,cell junction,axon,dendrite,neuronal cell body,synapse,extracellular exosome,blood microparticle	proteolysis,inflammatory response,complement activation,complement activation, classical pathway,negative regulation of endopeptidase activity,regulation of complement activation,post-translational protein modification,cellular protein metabolic process,innate immune response,positive regulation of apoptotic cell clearance	complement component C1q binding,serine-type endopeptidase activity,endopeptidase inhibitor activity	1.21573e+06	2.90217e+06	3.76354e+06	1.40545e+06	1.18594e+06	356581	715891	1.34186e+06	143584	108053	280381	176085	638064	993956	169977	255122	404098	436151	748445	301840	71183.8	64891.4	76872.9	346030	554879
P0C0L5	C4B_2	Complement C4-B	P0C0L5	CO4B_HUMAN	extracellular region,extracellular space,plasma membrane,cell junction,axon,dendrite,other organism cell,synapse,extracellular exosome,blood microparticle	proteolysis,inflammatory response,complement activation,complement activation, classical pathway,opsonization,negative regulation of endopeptidase activity,regulation of complement activation,detection of molecule of bacterial origin,innate immune response,positive regulation of apoptotic cell clearance	complement binding,serine-type endopeptidase activity,endopeptidase inhibitor activity,carbohydrate binding	366307	1.68029e+06	2.22659e+06	830923	563219	114569	267662	533431	54296	53714.8	202767	79325.9	308559	353748	95505.7	188996	240453	338645	408797	54578	43364.8	41687.6	65048.7	304495	478266
P0CG47;P0CG48;P62979;P62987	UBB;UBC;RPS27A;UBA52	Polyubiquitin-B;Polyubiquitin-C;Ubiquitin-40S ribosomal protein S27a;Ubiquitin-60S ribosomal protein L40	P0CG47;P0CG48;P62979;P62987	UBB_HUMAN;UBC_HUMAN;RS27A_HUMAN;RL40_HUMAN	extracellular space,nucleus,nucleoplasm,mitochondrion,mitochondrial outer membrane,endoplasmic reticulum membrane,cytosol,plasma membrane,endosome membrane,endocytic vesicle membrane,vesicle,neuron projection,neuronal cell body,myelin sheath,host cell,endoplasmic reticulum quality control compartment,extracellular exosome;extracellular space,nucleus,nucleoplasm,mitochondrial outer membrane,endopl…	G2/M transition of mitotic cell cycle,negative regulation of transcription from RNA polymerase II promoter,MAPK cascade,activation of MAPK activity,protein polyubiquitination,nucleotide-excision repair, DNA damage recognition,nucleotide-excision repair, DNA duplex unwinding,stimulatory C-type lectin receptor signaling pathway,MyD88-dependent toll-like receptor signaling pathway,MyD88-independent …	protein binding;protease binding,RNA binding,protein binding,protein tag,ubiquitin protein ligase binding,proteasome binding;RNA binding,structural constituent of ribosome,protein binding,metal ion binding,ubiquitin protein ligase binding,proteasome binding,protein tag;structural constituent of ribosome,protein binding,ubiquitin protein ligase binding,protein tag,proteasome binding	33838.2	93757.9	63659.2	786656	150585	17076	39872.8	47330.9	573769	265949	120728	58864.2	111655	106921	1.27262e+06	377877	151053	83059.7	56581.8	2.13828e+06	456358	409259	97207.3	88081.3	66753.8
P0DJI8	SAA1	Serum amyloid A-1 protein	P0DJI8	SAA1_HUMAN	extracellular region,extracellular space,cytoplasmic microtubule,high-density lipoprotein particle,extracellular exosome,endocytic vesicle lumen	activation of MAPK activity,receptor-mediated endocytosis,acute-phase response,G-protein coupled receptor signaling pathway,positive regulation of cytosolic calcium ion concentration,cytokine-mediated signaling pathway,platelet activation,neutrophil chemotaxis,cellular protein metabolic process,innate immune response,positive regulation of cell adhesion,macrophage chemotaxis,lymphocyte chemotaxis…	G-protein coupled receptor binding,heparin binding,chemoattractant activity	23873.9	96178.7	47355.7	17909.2	5538.01	248.755	NA	5930.4	8724.67	7032.4	3932.6	5916.49	4982.79	10421	10659.2	13082.2	65533	8019.68	7514.09	9633.81	NA	2289.7	36426.4	79958.5	24603.5
P0DMM9;P0DMN0	SULT1A3;SULT1A4	Sulfotransferase 1A3;Sulfotransferase 1A4	P0DMM9;P0DMN0	ST1A3_HUMAN;ST1A4_HUMAN	cytosol;cytosol	ethanol catabolic process,xenobiotic metabolic process,dopamine receptor signaling pathway,steroid metabolic process,flavonoid metabolic process,IRE1-mediated unfolded protein response,dopamine catabolic process,3'-phosphoadenosine 5'-phosphosulfate metabolic process,sulfation,ERK1 and ERK2 cascade,calcineurin-mediated signaling,NMDA selective glutamate receptor signaling pathway,negative regulat…	aryl sulfotransferase activity,protein binding,sulfotransferase activity,sulfate binding,amine sulfotransferase activity;aryl sulfotransferase activity	NA	NA	NA	NA	NA	NA	NA	NA	11744	13153.4	627.757	NA	NA	NA	NA	NA	NA	NA	NA	5617.83	11430.9	NA	NA	NA	NA
P0DMV8;P0DMV9	HSPA1A;HSPA1B	Heat shock 70 kDa protein 1A;Heat shock 70 kDa protein 1B	P0DMV8;P0DMV9	HS71A_HUMAN;HS71B_HUMAN	extracellular region,nucleus,nucleoplasm,cytoplasm,mitochondrion,endoplasmic reticulum,centrosome,centriole,cytosol,focal adhesion,inclusion body,aggresome,nuclear speck,intracellular ribonucleoprotein complex,vesicle,macromolecular complex,perinuclear region of cytoplasm,extracellular exosome,blood microparticle,ficolin-1-rich granule lumen,ubiquitin ligase complex,COP9 signalosome,protein compl…	mRNA catabolic process,response to unfolded protein,negative regulation of cell proliferation,positive regulation of gene expression,negative regulation of cell growth,negative regulation of transforming growth factor beta receptor signaling pathway,regulation of protein ubiquitination,negative regulation of protein ubiquitination,positive regulation of proteasomal ubiquitin-dependent protein cat…	RNA polymerase II transcription corepressor activity,virus receptor activity,G-protein coupled receptor binding,RNA binding,receptor binding,protein binding,ATP binding,ATPase activity,enzyme binding,heat shock protein binding,denatured protein binding,ubiquitin protein ligase binding,ATPase activity, coupled,histone deacetylase binding,protein binding involved in protein folding,cadherin binding…	12124.2	20757.8	76631.8	696354	138329	31813.4	36940.6	42638.5	1.38015e+06	730322	167090	46583.9	71108.6	54059.4	1133190	299517	157797	87500.4	59262.1	6.04891e+06	953383	457476	113537	92038.9	53952.7
P0DOX2		Immunoglobulin alpha-2 heavy chain	P0DOX2	IGA2_HUMAN				2.55513e+06	6965706	7.62583e+06	13528406	11711002	5.43838e+06	6.07045e+06	6922471	1.19257e+06	2528552	4.07937e+06	3.16691e+06	7377834	7.92856e+06	3.31732e+06	4443945	7.01474e+06	5.43446e+06	7.36812e+06	1.05657e+06	1.03386e+06	1.09548e+06	1592856	4102749	3.97516e+06
P0DOX3		Immunoglobulin delta heavy chain	P0DOX3	IGD_HUMAN				277889	905785	926362	467561	236522	165182	256552	274965	53121.8	41323.1	162624	54955.7	234926	192964	128731	162538	127712	98768.8	197288	169596	38392.8	33538.9	37654.9	176626	175943
P0DOX5		Immunoglobulin gamma-1 heavy chain	P0DOX5	IGG1_HUMAN				14017153	44031256	40493936	2.99606e+06	1.60959e+06	623291	3.12716e+06	10085926	2.99251e+06	1.54065e+06	1061687	578641	2.47974e+06	6784712	1.7832e+06	1.23744e+06	1.2199e+06	1.06916e+06	2.59202e+06	6.3138e+06	1.64158e+06	892233	682273	2883821	5106997
P0DOX6		Immunoglobulin mu heavy chain	P0DOX6	IGM_HUMAN				866087	1.52317e+06	7528489	94771832	85076792	22913022	13498633	8.2188e+06	5552371	13782161	30400158	19490680	32428210	20664190	22941082	35545064	55490256	35927344	28104964	4.50178e+06	5.01092e+06	7.36399e+06	10536990	20203294	15225997
P0DOX7		Immunoglobulin kappa light chain	P0DOX7	IGK_HUMAN				1.74994e+06	4532837	4.42949e+06	10916503	9277813	2.54539e+06	2.01671e+06	1.72344e+06	538906	1.04969e+06	3.41863e+06	1.55696e+06	3.26811e+06	2.13821e+06	2.30017e+06	3.50259e+06	4.16484e+06	3231516	3.2004e+06	597810	426425	627499	846742	2.06677e+06	2.09499e+06
P0DOX8		Immunoglobulin lambda-1 light chain	P0DOX8	IGL1_HUMAN				1.12731e+06	3.91849e+06	1.93523e+06	13940483	17152220	4293420	2.18565e+06	2.06286e+06	707041	2.28515e+06	3.73237e+06	3.90932e+06	4.96027e+06	4.10668e+06	3.4791e+06	4.99365e+06	10447475	4846667	4480379	666257	675784	1.06014e+06	1.2772e+06	2.58381e+06	2.3218e+06
P0DOY3	IGLC3	Immunoglobulin lambda constant 3	P0DOY3	IGLC3_HUMAN	extracellular space,plasma membrane,extracellular exosome,blood microparticle	adaptive immune response	antigen binding	1.14525e+06	1.48049e+06	3.14948e+06	27416516	37377484	3.15462e+06	409755	3387380	2167639	7488320	8135031	7.62195e+06	12784135	9284877	6.68816e+06	11796684	26743870	11849108	14072743	1.97714e+06	2406749	2.35734e+06	3240978	8689952	7.04066e+06
P0DP04	IGHV3-43D	Immunoglobulin heavy variable 3-43D	P0DP04	HV43D_HUMAN	extracellular region,plasma membrane	adaptive immune response	antigen binding	28372.4	1.43246e+06	78691.5	278345	315253	54339	58588.6	47290.8	18457.7	39406.5	84531.7	47602.8	75984	78900.4	72761.1	166199	119318	95573.8	112952	10763.5	13411.5	28662.6	36158.8	108492	73733
P0DP23;P0DP24;P0DP25	CALM1;CALM2;CALM3	Calmodulin-1;Calmodulin-2;Calmodulin-3	P0DP23;P0DP24;P0DP25	CALM1_HUMAN;CALM2_HUMAN;CALM3_HUMAN	spindle pole,extracellular region,nucleus,nucleoplasm,cytoplasm,centrosome,cytosol,spindle microtubule,plasma membrane,sarcomere,vesicle,macromolecular complex,extracellular exosome,catalytic complex,calcium channel complex;spindle pole,nucleus,cytoplasm,centrosome,spindle microtubule,plasma membrane,sarcomere,vesicle,macromolecular complex,extracellular exosome,catalytic complex,calcium channel …	MAPK cascade,regulation of heart rate,platelet degranulation,detection of calcium ion,glycogen catabolic process,protein methylation,muscle contraction,G-protein coupled receptor signaling pathway,Wnt signaling pathway, calcium modulating pathway,positive regulation of peptidyl-threonine phosphorylation,negative regulation of peptidyl-threonine phosphorylation,regulation of release of sequestered…	Ras guanyl-nucleotide exchange factor activity,calcium ion binding,protein binding,adenylate cyclase binding,inositol-1,4,5-trisphosphate 3-kinase activity,ligand-gated ion channel activity,calcium channel inhibitor activity,protein kinase binding,protein domain specific binding,titin binding,N-terminal myristoylation domain binding,protein serine/threonine kinase activator activity,ion channel b…	NA	NA	NA	86733.7	NA	NA	NA	NA	47789.5	8684.83	7506.82	NA	NA	NA	32147.4	3935.22	13.3527	NA	NA	6922.37	15029.2	846.723	NA	4735.82	NA
P0DPH7;P0DPH8	TUBA3C;TUBA3D	Tubulin alpha-3C chain;Tubulin alpha-3D chain	P0DPH7;P0DPH8	TBA3C_HUMAN;TBA3D_HUMAN	;	;	;	348571	75218.5	70820.9	205902	48726.1	358.808	NA	8830.93	76108.9	98863.5	67647.2	55636.1	53385.3	71666.4	105849	335078	1.28469e+06	117676	66936.6	149549	36635.1	38063.4	563531	853354	242223
P0DTE1	IGHV3-38-3	Probable non-functional immunoglobulin heavy variable 3-38-3	P0DTE1	HV383_HUMAN				62404	180411	129774	312088	268351	90508.9	79766.4	30607.2	32947.8	73466.3	157423	82504	186001	122295	63038.1	186309	165746	117437	152700	21598.8	24257	16703.2	18036.8	84276.8	91003.9
P10124	SRGN	Serglycin	P10124	SRGN_HUMAN	extracellular region,extracellular space,Golgi apparatus,platelet alpha granule lumen,mast cell granule,secretory granule	platelet degranulation,granzyme-mediated apoptotic signaling pathway,protein processing,negative regulation of bone mineralization,biomineral tissue development,mast cell secretory granule organization,protease localization to mast cell secretory granule,T cell secretory granule organization,maintenance of protease location in mast cell secretory granule,maintenance of granzyme B location in T ce…	protein binding	NA	NA	NA	NA	4297398	174136	121354	25656.3	2.28467e+06	877312	168834	NA	NA	NA	116094	170719	546642	2.9526e+06	NA	3.20649e+06	175459	593409	180675	177877	59423.9
P10155	RO60	RNA-binding protein RO60	P10155	RO60_HUMAN	nucleoplasm,cytosol,intracellular ribonucleoprotein complex	immune system development,transcription from RNA polymerase III promoter,smoothened signaling pathway,response to UV,cilium morphogenesis	RNA binding,U2 snRNA binding,metal ion binding	NA	NA	NA	24929	NA	NA	NA	NA	2947.08	5014.07	NA	NA	NA	NA	28012.7	NA	NA	NA	NA	38387.4	10988.4	1756.5	3533.49	NA	NA
P10321	HLA-C	HLA class I histocompatibility antigen, C alpha chain	P10321	HLAC_HUMAN				NA	NA	8819.23	56299.8	7769.79	NA	NA	NA	417148	188679	20279.3	4.54693	811759	5439.37	159982	37809.8	2.09164	NA	NA	44037.3	33223.4	18224.3	2950.68	6245.11	NA
P10412	H1-4	Histone H1.4	P10412	H14_HUMAN	nuclear nucleosome,nucleus,nuclear heterochromatin,extracellular exosome	negative regulation of transcription from RNA polymerase II promoter,nucleosome assembly,nucleosome positioning,histone H3-K4 trimethylation,histone H3-K27 trimethylation	double-stranded DNA binding,RNA binding,calcium ion binding,protein binding,ATP binding,GTP binding,AMP binding,chromatin DNA binding,dATP binding,ADP binding	NA	NA	NA	18881.1	8243.47	NA	NA	NA	18805.5	10718.2	8611.04	14287.6	4036.73	26390.1	17609.1	18803.8	23166.9	NA	NA	101219	11769.2	5060.06	1507.75	8528.8	NA
P10515	DLAT	Dihydrolipoyllysine-residue acetyltransferase component of pyruvate dehydrogenase complex, mitochondrial	P10515	ODP2_HUMAN	mitochondrion,mitochondrial matrix,mitochondrial pyruvate dehydrogenase complex,myelin sheath,pyruvate dehydrogenase complex	glucose metabolic process,acetyl-CoA biosynthetic process from pyruvate,pyruvate metabolic process,tricarboxylic acid cycle,regulation of acetyl-CoA biosynthetic process from pyruvate,sleep,cellular nitrogen compound metabolic process	dihydrolipoyllysine-residue acetyltransferase activity,protein binding,identical protein binding,pyruvate dehydrogenase (NAD+) activity	NA	NA	NA	NA	NA	NA	NA	NA	103594	553.08	NA	NA	NA	NA	NA	NA	NA	NA	NA	37670.9	65609.9	12780.3	NA	NA	NA
P10599	TXN	Thioredoxin	P10599	THIO_HUMAN	nucleus,cytoplasm,mitochondrion,cytosol,extracellular exosome	negative regulation of transcription from RNA polymerase II promoter,transcription, DNA-templated,glycerol ether metabolic process,signal transduction,cell-cell signaling,cell proliferation,response to radiation,nucleobase-containing small molecule interconversion,protein repair,activation of protein kinase B activity,positive regulation of peptidyl-serine phosphorylation,regulation of protein im…	RNA binding,thioredoxin-disulfide reductase activity,protein binding,protein disulfide oxidoreductase activity,peptide disulfide oxidoreductase activity,oxidoreductase activity, acting on a sulfur group of donors, disulfide as acceptor,protein-disulfide reductase activity	1904.03	NA	6032.38	64802.1	13800.2	3769.11	22041.5	4694.66	23932.5	17746.8	10126.2	43771.3	6148.56	5288.28	54679.1	32078.8	20666.7	25325	5376.52	547060	35911.7	21258.1	8152.07	7797.72	12252.4
P10619	CTSA	Lysosomal protective protein	P10619	PPGB_HUMAN	extracellular region,nucleoplasm,lysosome,endoplasmic reticulum,membrane,azurophil granule lumen,lysosomal lumen,intracellular membrane-bounded organelle,extracellular exosome,lumenal side of lysosomal membrane	proteolysis,glycosphingolipid metabolic process,intracellular protein transport,regulation of protein stability,positive regulation of catalytic activity,neutrophil degranulation,proteolysis involved in cellular protein catabolic process,regulation of chaperone-mediated autophagy,negative regulation of chaperone-mediated autophagy	carboxypeptidase activity,serine-type carboxypeptidase activity,exo-alpha-sialidase activity,enzyme activator activity	NA	NA	NA	29131.6	NA	NA	NA	NA	100588	48375.7	NA	NA	NA	NA	7705.29	3014.02	NA	9136	NA	59136.4	39868.7	7713.54	6003.79	NA	NA
P10643	C7	Complement component C7	P10643	CO7_HUMAN	extracellular region,membrane attack complex,extracellular exosome	cellular sodium ion homeostasis,complement activation,complement activation, alternative pathway,complement activation, classical pathway,cytolysis,regulation of complement activation		382801	1.20259e+06	1.13773e+06	41227.7	26406.1	3990.78	37655.7	198076	41864.6	18597.5	21507.8	16569	13520.1	85274.3	20987	21938.4	7.92634	17235.3	31238.2	94351.6	20794.3	25042.7	9129.31	43245.2	92222.7
P10644	PRKAR1A	cAMP-dependent protein kinase type I-alpha regulatory subunit	P10644	KAP0_HUMAN	cytoplasm,cytosol,cAMP-dependent protein kinase complex,membrane,nucleotide-activated protein kinase complex,neuromuscular junction,macromolecular complex,plasma membrane raft,ciliary base,immunological synapse,axoneme	mesoderm formation,renal water homeostasis,regulation of transcription from RNA polymerase II promoter,female meiotic division,blood coagulation,activation of protein kinase A activity,intracellular signal transduction,sarcomere organization,negative regulation of meiotic nuclear division,negative regulation of activated T cell proliferation,cardiac muscle cell proliferation,cellular response to …	cAMP-dependent protein kinase inhibitor activity,protein binding,cAMP-dependent protein kinase regulator activity,protein domain specific binding,cAMP binding,ubiquitin protein ligase binding,protein kinase A catalytic subunit binding	NA	NA	29426.3	14827.7	13406.2	NA	NA	NA	284583	124409	13161.3	NA	NA	NA	19878.2	4391.8	NA	NA	NA	66350.5	58409.8	14837.3	2420.9	1893.17	40506.8
P10768	ESD	S-formylglutathione hydrolase	P10768	ESTD_HUMAN	endoplasmic reticulum lumen,cytoplasmic vesicle,extracellular exosome,cytosol	biological_process,formaldehyde catabolic process,glutathione derivative biosynthetic process	protein binding,hydrolase activity, acting on ester bonds,S-formylglutathione hydrolase activity,identical protein binding,methylumbelliferyl-acetate deacetylase activity,carboxylic ester hydrolase activity	NA	NA	NA	38094.2	NA	NA	NA	NA	124445	83003.8	4949.5	NA	NA	NA	25648	NA	NA	NA	NA	46005.5	67885.1	19989.1	2015.3	1753.56	3361.78
P10809	HSPD1	60 kDa heat shock protein, mitochondrial	P10809	CH60_HUMAN	extracellular space,cytoplasm,mitochondrion,mitochondrial inner membrane,mitochondrial matrix,early endosome,cytosol,plasma membrane,clathrin-coated pit,cell surface,membrane,coated vesicle,secretory granule,macromolecular complex,myelin sheath,lipopolysaccharide receptor complex,extracellular exosome,cyclin-dependent protein kinase activating kinase holoenzyme complex	B cell cytokine production,MyD88-dependent toll-like receptor signaling pathway,positive regulation of T cell mediated immune response to tumor cell,regulation of transcription from RNA polymerase II promoter,'de novo' protein folding,activation of cysteine-type endopeptidase activity involved in apoptotic process,response to unfolded protein,apoptotic mitochondrial changes,response to cold,viral…	lipopolysaccharide binding,p53 binding,DNA replication origin binding,single-stranded DNA binding,RNA binding,double-stranded RNA binding,protein binding,ATP binding,high-density lipoprotein particle binding,ATPase activity,enzyme binding,ubiquitin protein ligase binding,apolipoprotein binding,apolipoprotein A-I binding,protein binding involved in protein folding,unfolded protein binding,chaperon…	42882.9	15214.2	16333.4	57662.7	18173.1	802.365	6533.84	6026.36	114568	50136.9	13010.8	16655.3	30632.4	35956.8	23648.1	37470.8	147729	42716.5	19229.5	131736	77552.2	18583.2	26276.6	38583.8	37053.7
P10909	CLU	Clusterin	P10909	CLUS_HUMAN	extracellular region,extracellular space,intracellular,nucleus,cytoplasm,mitochondrion,endoplasmic reticulum,Golgi apparatus,cytosol,cell surface,extracellular matrix,platelet alpha granule lumen,mitochondrial membrane,macromolecular complex,spherical high-density lipoprotein particle,chromaffin granule,perinuclear region of cytoplasm,extracellular exosome,blood microparticle,neurofibrillary tang…	cell morphogenesis,microglial cell activation,release of cytochrome c from mitochondria,platelet degranulation,lipid metabolic process,complement activation,complement activation, classical pathway,response to virus,positive regulation of gene expression,protein import,antimicrobial humoral response,regulation of complement activation,central nervous system myelin maintenance,positive regulation …	beta-amyloid binding,protein binding,ubiquitin protein ligase binding,macromolecular complex binding,tau protein binding,low-density lipoprotein particle receptor binding,chaperone binding,misfolded protein binding,ATPase activity	749073	2381558	1.28967e+06	2.27981e+06	1377087	471196	560265	567292	769936	1.32887e+06	786248	323690	653795	596622	1.23451e+06	788195	744378	636404	749713	436698	695261	505768	230939	450337	366925
P11021	HSPA5	Endoplasmic reticulum chaperone BiP	P11021	BIP_HUMAN	nucleus,mitochondrion,endoplasmic reticulum,endoplasmic reticulum lumen,endoplasmic reticulum membrane,smooth endoplasmic reticulum,endoplasmic reticulum-Golgi intermediate compartment,plasma membrane,focal adhesion,cell surface,membrane,integral component of endoplasmic reticulum membrane,midbody,macromolecular complex,endoplasmic reticulum chaperone complex,melanosome,myelin sheath,extracellula…	ER overload response,activation of signaling protein activity involved in unfolded protein response,positive regulation of neuron projection development,cerebellum structural organization,cerebellar Purkinje cell layer development,substantia nigra development,neuron differentiation,positive regulation of cell migration,ER-associated ubiquitin-dependent protein catabolic process,negative regulatio…	calcium ion binding,protein binding,ATP binding,ATPase activity,enzyme binding,protein domain specific binding,ubiquitin protein ligase binding,ribosome binding,cadherin binding,unfolded protein binding,chaperone binding,misfolded protein binding,protein binding involved in protein folding,heat shock protein binding,ATPase activity, coupled	12871.8	23498.1	60107.6	74025.5	23356	14013.4	32679.2	26226.8	656200	268921	42038	20576.1	41545.4	33155.7	78199.8	33339.2	25009.4	34587.3	40514.4	805860	364514	104723	26880.7	37772.3	32671.6
P11047	LAMC1	Laminin subunit gamma-1	P11047	LAMC1_HUMAN	extracellular region,basement membrane,laminin-1 complex,extracellular space,endoplasmic reticulum lumen,extracellular matrix,laminin-10 complex,laminin-11 complex,extracellular exosome	cell adhesion,endoderm development,cell migration,extracellular matrix disassembly,extracellular matrix organization,hemidesmosome assembly,substrate adhesion-dependent cell spreading,post-translational protein modification,cellular protein metabolic process,positive regulation of epithelial cell proliferation,macromolecular complex assembly	extracellular matrix structural constituent	NA	NA	NA	89276.8	16688.6	NA	254631	NA	15303.4	13825.2	19145.1	1772.7	NA	NA	54164.4	28717.7	NA	NA	NA	1000.37	10394.2	20592.8	2343.03	7887.25	9285.6
P11166	SLC2A1	Solute carrier family 2, facilitated glucose transporter member 1	P11166	GTR1_HUMAN	Golgi membrane,female pronucleus,cytosol,plasma membrane,integral component of plasma membrane,caveola,intercalated disc,membrane,basolateral plasma membrane,apical plasma membrane,Z disc,midbody,cortical actin cytoskeleton,sarcolemma,melanosome,extracellular exosome,blood microparticle	lactose biosynthetic process,female pregnancy,regulation of glucose transport,L-ascorbic acid metabolic process,cerebral cortex development,response to insulin,cellular response to glucose starvation,xenobiotic transport,regulation of insulin secretion,macromolecular complex assembly,dehydroascorbic acid transport,cellular response to mechanical stimulus,cellular hyperosmotic response,response to…	glucose transmembrane transporter activity,protein binding,kinase binding,dehydroascorbic acid transporter activity,identical protein binding,xenobiotic transporter activity,protein self-association,D-glucose transmembrane transporter activity	1.08785e+06	NA	183961	189905	60972.8	426.31	NA	NA	2105187	652838	152920	18972.2	23290.6	12202	543918	131076	16048.6	NA	3.98361e+06	1.7447e+06	259028	91618.4	38413.4	70464.6	80220.3
P11169	SLC2A3	Solute carrier family 2, facilitated glucose transporter member 3	P11169	GTR3_HUMAN	plasma membrane,integral component of plasma membrane,integral component of membrane,secretory granule membrane,specific granule membrane,extracellular exosome,tertiary granule membrane,ficolin-1-rich granule membrane	carbohydrate metabolic process,L-ascorbic acid metabolic process,neutrophil degranulation,dehydroascorbic acid transport,glucose transmembrane transport	glucose transmembrane transporter activity,glucose binding,dehydroascorbic acid transporter activity,D-glucose transmembrane transporter activity	NA	NA	NA	45655.3	NA	NA	NA	NA	1.14143e+06	504561	7218.76	4432.85	NA	NA	58347.8	7452.74	NA	NA	NA	100803	215555	32255.8	20068.7	NA	NA
P11171	EPB41	Protein 4.1	P11171	EPB41_HUMAN	nucleus,cytosol,plasma membrane,cytoplasmic side of plasma membrane,postsynaptic density,spectrin-associated cytoskeleton,cell junction,cortical cytoskeleton,macromolecular complex,cell cortex region,cytoskeleton	cell cycle,regulation of cell shape,actin cytoskeleton organization,cortical actin cytoskeleton organization,actomyosin structure organization,positive regulation of protein binding,cell division,positive regulation of protein localization to cell cortex	actin binding,structural constituent of cytoskeleton,protein binding,calmodulin binding,1-phosphatidylinositol binding,protein C-terminus binding,spectrin binding,protein N-terminus binding,phosphoprotein binding	NA	18958.8	44130.2	11208.4	9461.6	3.48227e+06	NA	NA	1.40786e+06	321263	78097.6	10359.7	11602.5	77.2638	32620.5	8960.97	NA	NA	NA	196181	176024	41146	15362.4	32687.8	42397
P11177	PDHB	Pyruvate dehydrogenase E1 component subunit beta, mitochondrial	P11177	ODPB_HUMAN	nucleus,nucleoplasm,mitochondrion,mitochondrial matrix,pyruvate dehydrogenase complex,extracellular exosome	glucose metabolic process,acetyl-CoA biosynthetic process from pyruvate,pyruvate metabolic process,tricarboxylic acid cycle,regulation of acetyl-CoA biosynthetic process from pyruvate,cellular nitrogen compound metabolic process,mitochondrial acetyl-CoA biosynthetic process from pyruvate	pyruvate dehydrogenase activity,pyruvate dehydrogenase (acetyl-transferring) activity,protein binding,pyruvate dehydrogenase (NAD+) activity	NA	NA	NA	NA	NA	NA	NA	NA	51464.1	8718.37	NA	NA	NA	NA	1838.2	NA	NA	NA	NA	26541.8	21718.6	11075.2	2126.46	NA	NA
P11226	MBL2	Mannose-binding protein C	P11226	MBL2_HUMAN	extracellular region,collagen trimer,extracellular space,cell surface	complement activation, lectin pathway,proteolysis,acute-phase response,complement activation,complement activation, classical pathway,response to oxidative stress,opsonization,defense response to bacterium,negative regulation of growth of symbiont in host,innate immune response,negative regulation of viral process,positive regulation of phagocytosis,defense response to Gram-positive bacterium,kil…	serine-type endopeptidase activity,receptor binding,calcium ion binding,protein binding,mannose binding,calcium-dependent protein binding,carbohydrate binding	14739.1	41631.3	69670.1	300663	315256	135605	119636	64223.7	3707.86	27529.8	104707	73737.3	178512	107926	55641.6	92632.7	188834	136388	153251	6867.15	4539.97	18363.8	21479.5	69682	78661.6
P11277	SPTB	Spectrin beta chain, erythrocytic	P11277	SPTB1_HUMAN	Golgi apparatus,cytosol,spectrin,spectrin-associated cytoskeleton,actin cytoskeleton,intrinsic component of the cytoplasmic side of the plasma membrane,macromolecular complex	MAPK cascade,ER to Golgi vesicle-mediated transport,cytoskeleton organization,axon guidance,actin filament capping,regulation of molecular function	actin binding,Ras guanyl-nucleotide exchange factor activity,structural constituent of cytoskeleton,protein binding,ankyrin binding,actin filament binding	5688	7476.98	51183.4	87195.9	67771.2	10156	3805.74	1832.12	1.09805e+06	310433	147175	29443.3	26984.9	9249.61	41165.8	84963.7	41976	15864.4	11063.6	743006	682188	178652	59821.4	86962.1	45326.9
P11387	TOP1	DNA topoisomerase 1	P11387	TOP1_HUMAN	cytoplasmic mRNA processing body,fibrillar center,nucleus,nucleoplasm,nucleolus,DNA topoisomerase complex (ATP-hydrolyzing),replication fork protection complex,protein-DNA complex,perikaryon,nuclear chromosome	DNA replication,DNA topological change,chromatin remodeling,chromosome segregation,circadian rhythm,programmed cell death,viral process,phosphorylation,protein sumoylation,peptidyl-serine phosphorylation,circadian regulation of gene expression,embryonic cleavage,response to drug	core promoter sequence-specific DNA binding,DNA binding,chromatin binding,double-stranded DNA binding,single-stranded DNA binding,RNA binding,DNA topoisomerase type I activity,protein serine/threonine kinase activity,protein binding,ATP binding,protein domain specific binding,supercoiled DNA binding	NA	NA	NA	NA	NA	NA	NA	NA	NA	NA	NA	NA	NA	NA	NA	NA	NA	NA	NA	1	NA	NA	NA	NA	NA
P11413	G6PD	Glucose-6-phosphate 1-dehydrogenase	P11413	G6PD_HUMAN	nucleus,cytoplasm,cytosol,cytoplasmic side of plasma membrane,membrane,extracellular exosome	glucose metabolic process,pentose-phosphate shunt,lipid metabolic process,cholesterol biosynthetic process,NADP metabolic process,NADPH regeneration,glutathione metabolic process,pentose-phosphate shunt, oxidative branch,response to iron(III) ion,negative regulation of protein glutathionylation,response to organic cyclic compound,pentose biosynthetic process,substantia nigra development,response …	glucose-6-phosphate dehydrogenase activity,protein binding,glucose binding,identical protein binding,protein homodimerization activity,NADP binding	691731	NA	31323	52587.3	19864.4	NA	NA	NA	274597	93795.5	26896.1	NA	NA	NA	16352.3	15328.8	NA	NA	NA	265526	135479	18650.1	12021.7	5441.62	NA
P11586	MTHFD1	C-1-tetrahydrofolate synthase, cytoplasmic	P11586	C1TC_HUMAN	cytoplasm,mitochondrion,cytosol,membrane,extracellular exosome	histidine biosynthetic process,neutrophil homeostasis,neural tube closure,purine nucleotide biosynthetic process,methionine metabolic process,one-carbon metabolic process,heart development,serine family amino acid metabolic process,serine family amino acid biosynthetic process,methionine biosynthetic process,purine nucleobase biosynthetic process,10-formyltetrahydrofolate biosynthetic process,tra…	formate-tetrahydrofolate ligase activity,methenyltetrahydrofolate cyclohydrolase activity,methylenetetrahydrofolate dehydrogenase [NAD(P)+] activity,methylenetetrahydrofolate dehydrogenase (NAD+) activity,methylenetetrahydrofolate dehydrogenase (NADP+) activity,protein binding,ATP binding	NA	NA	NA	NA	NA	NA	12028.2	10506.8	70270.2	26123	NA	NA	16518.1	NA	17129.7	919.685	NA	NA	NA	51972.4	23415	12211.7	6078.2	NA	NA
P11597	CETP	Cholesteryl ester transfer protein	P11597	CETP_HUMAN	extracellular region,extracellular space,vesicle,high-density lipoprotein particle,extracellular exosome	triglyceride metabolic process,lipid transport,cholesterol metabolic process,negative regulation of macrophage derived foam cell differentiation,regulation of cholesterol efflux,phospholipid transport,cholesterol transport,triglyceride transport,very-low-density lipoprotein particle remodeling,low-density lipoprotein particle remodeling,high-density lipoprotein particle remodeling,cholesterol hom…	lipid transporter activity,phospholipid transporter activity,lipid binding,cholesterol binding,cholesterol transporter activity,triglyceride binding,phosphatidylcholine binding	57021.9	219497	85371.6	537799	184147	20899.1	15780.8	12233.3	295152	333363	177031	25180.4	27221.6	9578.39	546078	222785	66727.6	31520.7	27590.5	125519	387496	259526	65862.3	55886.7	27499.6
P11940	PABPC1	Polyadenylate-binding protein 1	P11940	PABP1_HUMAN	nucleus,cytoplasm,cytosol,focal adhesion,cytoplasmic stress granule,membrane,intracellular ribonucleoprotein complex,cytoplasmic ribonucleoprotein granule,extracellular exosome,catalytic step 2 spliceosome	nuclear-transcribed mRNA catabolic process, nonsense-mediated decay,nuclear-transcribed mRNA poly(A) tail shortening,mRNA splicing, via spliceosome,mRNA polyadenylation,translational initiation,gene silencing by RNA,regulation of mRNA stability,positive regulation of viral genome replication,positive regulation of translation,mRNA stabilization,positive regulation of nuclear-transcribed mRNA poly…	RNA binding,mRNA 3'-UTR binding,protein binding,protein C-terminus binding,poly(A) binding,poly(U) RNA binding,translation activator activity	NA	NA	NA	NA	NA	NA	NA	NA	13966.6	10431.9	3875.5	NA	NA	NA	3281.59	NA	NA	NA	NA	121871	8162.27	5423.22	1024.08	NA	NA
P12035	KRT3	Keratin, type II cytoskeletal 3	P12035	K2C3_HUMAN	cytosol,intermediate filament,keratin filament,extracellular exosome	epithelial cell differentiation,keratinization,intermediate filament cytoskeleton organization,cornification	structural molecule activity	NA	NA	3419.07	28416.6	NA	NA	NA	10036.3	6775.28	918.916	NA	43732.8	NA	NA	8873.7	6340.23	NA	NA	NA	316619	2094.64	123639	13042.5	NA	11684
P12081	HARS1	Histidine--tRNA ligase, cytoplasmic	P12081	HARS1_HUMAN	cytoplasm,mitochondrion,cytosol	translation,tRNA aminoacylation for protein translation,histidyl-tRNA aminoacylation,mitochondrial translation	histidine-tRNA ligase activity,ATP binding,identical protein binding	NA	NA	NA	NA	NA	NA	NA	NA	45674	36301	NA	NA	NA	NA	31907.2	14672.5	NA	NA	NA	174041	25171.9	33161.2	8954.95	NA	NA
P12109	COL6A1	Collagen alpha-1(VI) chain	P12109	CO6A1_HUMAN	extracellular region,proteinaceous extracellular matrix,collagen type VI trimer,lysosomal membrane,endoplasmic reticulum lumen,membrane,extracellular matrix,sarcolemma,extracellular exosome	osteoblast differentiation,cell adhesion,extracellular matrix organization,collagen catabolic process,endodermal cell differentiation,protein heterotrimerization,cellular response to amino acid stimulus	platelet-derived growth factor binding	1632.49	20975.5	13991.1	116197	21281.9	7489.31	7642.1	NA	162620	313525	134156	8449.33	NA	NA	205845	59027.5	9512.66	7376.48	3192.18	91940.5	300662	72384.9	31322.1	23682.5	14733.8
P12110	COL6A2	Collagen alpha-2(VI) chain	P12110	CO6A2_HUMAN	extracellular region,proteinaceous extracellular matrix,collagen trimer,extracellular space,endoplasmic reticulum lumen,extracellular matrix,sarcolemma,extracellular exosome,extracellular vesicle	cell adhesion,response to glucose,extracellular matrix organization,collagen catabolic process,protein heterotrimerization	protein binding	NA	33901	NA	27970.6	12093.1	NA	NA	NA	35564.5	51529.6	28081	NA	NA	20071.7	47619.7	9589.8	12998.5	NA	NA	7174.1	37649.8	27129.8	3722.49	16228.8	2573.69
P12111	COL6A3	Collagen alpha-3(VI) chain	P12111	CO6A3_HUMAN	extracellular region,proteinaceous extracellular matrix,collagen type VI trimer,extracellular space,endoplasmic reticulum lumen,extracellular matrix,sarcolemma,extracellular exosome,extracellular vesicle	cell adhesion,muscle organ development,negative regulation of endopeptidase activity,extracellular matrix organization,collagen catabolic process	serine-type endopeptidase inhibitor activity	2156.78	20456.9	29418.8	65143.4	14384.5	4803.56	6125.64	8308.68	112537	196645	103683	5906.94	158127	NA	102753	38746.7	1207.26	6863.72	7969.67	60739.2	238263	154537	78927.3	27961.2	27042.5
P12236	SLC25A6	ADP/ATP translocase 3	P12236	ADT3_HUMAN	nucleus,mitochondrion,mitochondrial inner membrane,mitochondrial inner membrane presequence translocase complex,integral component of membrane	protein targeting to mitochondrion,apoptotic process,adenine transport,ADP transport,ATP transport,active induction of host immune response by virus,regulation of mitochondrial membrane permeability,regulation of insulin secretion,transmembrane transport,mitochondrial transport	ATP:ADP antiporter activity,protein binding,adenine transmembrane transporter activity,transmembrane transporter activity	15748.1	NA	5671.41	29917.2	7277.02	NA	NA	NA	189890	50455.6	14635.8	6829.29	13278.9	15308	10181.4	13314.7	89219.2	12378.3	8686.13	381695	70397.4	12491.5	12779.9	9181.79	23697.4
P12259	F5	Coagulation factor V	P12259	FA5_HUMAN	Golgi membrane,extracellular region,extracellular space,endoplasmic reticulum lumen,plasma membrane,membrane,ER to Golgi transport vesicle,platelet alpha granule lumen,endoplasmic reticulum-Golgi intermediate compartment membrane,extracellular vesicle	platelet degranulation,ER to Golgi vesicle-mediated transport,blood coagulation,blood circulation,post-translational protein modification,cellular protein metabolic process,COPII vesicle coating	copper ion binding,protein binding	20644.3	105724	101304	230554	89292.5	21926.9	19892.7	13068.4	747286	469661	132031	11643.7	13596.9	5366.92	130055	51844.6	18028.4	17090.2	15132.8	394365	680439	351777	79140	97610.7	61204.1
P12277	CKB	Creatine kinase B-type	P12277	KCRB_HUMAN	extracellular space,nucleus,mitochondrion,cytosol,dendrite,neuronal cell body,myelin sheath,extracellular exosome	creatine metabolic process,phosphorylation,cerebellum development,substantia nigra development,cellular chloride ion homeostasis	creatine kinase activity,protein binding,ATP binding,ubiquitin protein ligase binding	NA	NA	NA	NA	NA	NA	NA	NA	8919.17	NA	NA	NA	NA	NA	5254.63	530.642	NA	NA	NA	49307.8	532.833	956.896	NA	6108.68	NA
P12318;P31995	FCGR2A;FCGR2C	Low affinity immunoglobulin gamma Fc region receptor II-a;Low affinity immunoglobulin gamma Fc region receptor II-c	P12318;P31995	FCG2A_HUMAN;FCG2C_HUMAN	plasma membrane,integral component of membrane,secretory granule membrane,extracellular exosome;cytoplasm,plasma membrane,integral component of membrane	Fc-gamma receptor signaling pathway involved in phagocytosis,neutrophil degranulation;immune response,signal transduction	protein binding,IgG binding;transmembrane signaling receptor activity,protein binding,IgG binding	NA	NA	NA	18775.6	NA	NA	NA	NA	90377.9	4043.22	NA	NA	NA	NA	36593.4	NA	NA	NA	NA	19850.7	51806.7	14432.5	NA	NA	NA
P12429	ANXA3	Annexin A3	P12429	ANXA3_HUMAN	cytoplasm,cytosol,plasma membrane,membrane,axon,dendrite,phagocytic vesicle membrane,specific granule,neuronal cell body,extracellular exosome	phagocytosis,positive regulation of endothelial cell migration,hippocampus development,animal organ regeneration,defense response to bacterium,negative regulation of catalytic activity,neutrophil degranulation,positive regulation of angiogenesis,positive regulation of DNA metabolic process,positive regulation of sequence-specific DNA binding transcription factor activity,response to glucocorticoi…	calcium ion binding,calcium-dependent phospholipid binding,phospholipase A2 inhibitor activity,calcium-dependent protein binding	NA	NA	NA	32238.2	NA	NA	NA	NA	98293.8	18470	6003.17	NA	NA	NA	65687.7	8326.34	NA	NA	NA	75693.5	29908.5	17600.3	8107.3	NA	NA
P12532	CKMT1B	Creatine kinase U-type, mitochondrial	P12532	KCRU_HUMAN	mitochondrion,mitochondrial inner membrane,extracellular exosome	creatine metabolic process,phosphorylation	creatine kinase activity,ATP binding	12147.5	573222	NA	39938.5	NA	NA	NA	NA	10388.8	11004.3	NA	NA	NA	NA	2499.34	1229.46	NA	NA	NA	299224	1594.77	2123.5	2255.72	NA	NA
P12814	ACTN1	Alpha-actinin-1	P12814	ACTN1_HUMAN	stress fiber,ruffle,extracellular region,extracellular space,intracellular,cytoplasm,cytosol,plasma membrane,brush border,cell-cell junction,fascia adherens,focal adhesion,Z disc,platelet alpha granule lumen,pseudopodium,cell projection,extracellular exosome,actin filament	platelet degranulation,actin filament organization,platelet formation,platelet morphogenesis,regulation of apoptotic process,focal adhesion assembly,actin filament bundle assembly,negative regulation of cellular component movement,actin filament network formation,actin crosslink formation,regulation of nucleic acid-templated transcription,platelet activation,platelet aggregation	double-stranded RNA binding,integrin binding,calcium ion binding,protein binding,vinculin binding,ligand-dependent nuclear receptor transcription coactivator activity,protein homodimerization activity,ion channel binding,actin filament binding	8981.51	NA	90139.8	29686	11300.1	9998.98	35873.5	55496.8	943849	365388	40824.6	7875.21	38213.1	41194.2	48719.1	12413.6	5413.84	12738.3	35469.7	494334	620649	164580	24134.5	29463.2	36007.8
P12821	ACE	Angiotensin-converting enzyme	P12821	ACE_HUMAN	extracellular region,extracellular space,lysosome,endosome,plasma membrane,external side of plasma membrane,integral component of membrane,extracellular exosome	kidney development,blood vessel remodeling,angiotensin maturation,angiotensin catabolic process in blood,regulation of renal output by angiotensin,neutrophil mediated immunity,antigen processing and presentation of peptide antigen via MHC class I,regulation of systemic arterial blood pressure by renin-angiotensin,proteolysis,spermatogenesis,regulation of blood pressure,regulation of smooth muscle…	endopeptidase activity,carboxypeptidase activity,drug binding,metallopeptidase activity,exopeptidase activity,tripeptidyl-peptidase activity,peptidyl-dipeptidase activity,zinc ion binding,chloride ion binding,mitogen-activated protein kinase kinase binding,bradykinin receptor binding,mitogen-activated protein kinase binding,metallodipeptidase activity	NA	NA	6917.42	20557.3	NA	NA	NA	NA	11636.3	13783.6	NA	NA	NA	NA	60415.2	8139.81	NA	NA	NA	903.553	16596.5	8196.92	NA	NA	NA
P12829	MYL4	Myosin light chain 4	P12829	MYL4_HUMAN	cytosol,myosin complex,A band	regulation of the force of heart contraction,muscle filament sliding,positive regulation of ATPase activity,cardiac muscle contraction	actin monomer binding,calcium ion binding,myosin II heavy chain binding,actin filament binding	57949.3	37390.5	32709.6	48908.7	13503	104.872	285.944	3061.86	17412.9	23849.7	16315.9	12338.2	13516.2	22974	19466	83148	53951.2	28008.5	17536.5	35103.9	5603	7514.23	109065	369995	61313.7
P12883	MYH7	Myosin-7	P12883	MYH7_HUMAN	stress fiber,muscle myosin complex,myosin complex,myofibril,sarcomere,Z disc,myosin filament	regulation of the force of heart contraction,regulation of heart rate,skeletal muscle contraction,muscle contraction,striated muscle contraction,microtubule-based movement,adult heart development,regulation of the force of skeletal muscle contraction,transition between fast and slow fiber,cardiac muscle hypertrophy in response to stress,muscle filament sliding,regulation of slow-twitch skeletal m…	microfilament motor activity,microtubule motor activity,protein binding,calmodulin binding,ATP binding,microtubule binding,ATPase activity,actin-dependent ATPase activity,actin filament binding	14320	NA	NA	23793.1	7408.49	NA	NA	NA	8321.26	7358.68	6631.31	7733.11	10580	13830.1	11712.2	28664.4	105996	20221.4	6188.36	17618.9	3952.8	6973.12	79740.1	82757.8	37038.3
P12931	SRC	Proto-oncogene tyrosine-protein kinase Src	P12931	SRC_HUMAN	podosome,nucleoplasm,cytoplasm,mitochondrion,mitochondrial inner membrane,lysosome,late endosome,cytosol,actin filament,plasma membrane,caveola,postsynaptic density,extrinsic component of cytoplasmic side of plasma membrane,ruffle membrane,neuron projection,perinuclear region of cytoplasm,extracellular exosome	primary ovarian follicle growth,stimulatory C-type lectin receptor signaling pathway,cell cycle,signal transduction,signal complex assembly,epidermal growth factor receptor signaling pathway,transforming growth factor beta receptor signaling pathway,integrin-mediated signaling pathway,axon guidance,central nervous system development,cell proliferation,response to mechanical stimulus,response to v…	protein kinase activity,protein tyrosine kinase activity,non-membrane spanning protein tyrosine kinase activity,SH3/SH2 adaptor activity,protein kinase C binding,receptor binding,insulin receptor binding,integrin binding,protein binding,ATP binding,protein C-terminus binding,kinase activity,enzyme binding,kinase binding,heme binding,estrogen receptor binding,ubiquitin protein ligase binding,SH2 d…	NA	NA	27176.1	61117	12326.1	NA	NA	589465	251093	104453	20492.6	NA	128056	NA	103979	28034.9	NA	NA	5309.24	71163	98433.8	56891.8	5410.05	5566.01	NA
P12955	PEPD	Xaa-Pro dipeptidase	P12955	PEPD_HUMAN	nucleus,nucleoplasm,extracellular exosome	proteolysis,cellular amino acid metabolic process,collagen catabolic process	aminopeptidase activity,metallocarboxypeptidase activity,protein binding,manganese ion binding,proline dipeptidase activity	15221.8	60945.5	80807.6	NA	NA	NA	NA	13075.8	30052.1	3855.48	NA	NA	NA	NA	10050.6	NA	NA	NA	NA	25164.7	9965.71	3132.52	NA	NA	NA
P12956	XRCC6	X-ray repair cross-complementing protein 6	P12956	XRCC6_HUMAN	nuclear telomere cap complex,nuclear chromosome, telomeric region,extracellular region,nucleus,nucleoplasm,transcription factor complex,nucleolus,cytosol,membrane,macromolecular complex,protein-DNA complex,secretory granule lumen,Ku70:Ku80 complex,nonhomologous end joining complex,ficolin-1-rich granule lumen	telomere maintenance,activation of innate immune response,DNA ligation,double-strand break repair via nonhomologous end joining,DNA recombination,transcription, DNA-templated,brain development,positive regulation of type I interferon production,DNA duplex unwinding,neutrophil degranulation,innate immune response,positive regulation of protein kinase activity,negative regulation of transcription, …	DNA binding,damaged DNA binding,double-stranded DNA binding,RNA binding,ATP-dependent DNA helicase activity,protein binding,ATP binding,protein C-terminus binding,cyclin binding,transcription regulatory region DNA binding,macromolecular complex binding,5'-deoxyribose-5-phosphate lyase activity,double-stranded telomeric DNA binding,telomeric DNA binding	NA	24636.9	NA	NA	NA	NA	NA	NA	NA	16474.2	NA	NA	NA	NA	NA	1230.59	NA	NA	NA	44595.5	2980.31	606.177	2541.95	NA	NA
P13010	XRCC5	X-ray repair cross-complementing protein 5	P13010	XRCC5_HUMAN	nuclear telomere cap complex,nuclear chromosome, telomeric region,extracellular region,nucleus,nucleoplasm,nucleolus,cytosol,plasma membrane,membrane,intracellular ribonucleoprotein complex,macromolecular complex,protein-DNA complex,secretory granule lumen,Ku70:Ku80 complex,nonhomologous end joining complex	telomere maintenance,activation of innate immune response,double-strand break repair,double-strand break repair via nonhomologous end joining,DNA recombination,transcription, DNA-templated,brain development,cell proliferation,regulation of telomere maintenance,positive regulation of telomere maintenance via telomerase,positive regulation of type I interferon production,DNA duplex unwinding,respon…	DNA binding,damaged DNA binding,double-stranded DNA binding,RNA binding,ATP-dependent DNA helicase activity,protein binding,ATP binding,protein C-terminus binding,enzyme activator activity,ubiquitin protein ligase binding,telomeric DNA binding,transcription regulatory region DNA binding,macromolecular complex binding,double-stranded telomeric DNA binding,5'-deoxyribose-5-phosphate lyase activity	NA	NA	NA	NA	NA	NA	NA	NA	NA	NA	NA	NA	NA	NA	NA	NA	NA	NA	NA	79440.5	NA	NA	NA	NA	NA
P13073	COX4I1	Cytochrome c oxidase subunit 4 isoform 1, mitochondrial	P13073	COX41_HUMAN	nucleus,mitochondrion,mitochondrial inner membrane,mitochondrial respiratory chain complex IV,membrane,extracellular exosome	generation of precursor metabolites and energy,mitochondrial electron transport, cytochrome c to oxygen,response to nutrient,hydrogen ion transmembrane transport	protein binding,cytochrome-c oxidase activity	NA	NA	NA	NA	NA	NA	NA	NA	73269.6	15541.1	NA	NA	NA	NA	NA	NA	NA	NA	NA	49873.8	40294.5	5492.92	NA	NA	NA
[truncated: 1,198 more rows]

## Sheet: Supplementary Table 3
Supplementary Table 3. Lipid identification and normalized lipid abundace of PDP, HD, and qEVoriginal™ 70nm EV enriched fractions F7, F8 and F9.
PDP, platelet depleted plasma; HD, high density band; 70nm, qEVoriginal™ 70nm SEC column
[truncated: 446 more rows]

## Sheet: Supplementary Table 4
Supplementary Table 4. Lipid category and class comparisons and statistical results of the PDP, HD, and qEVoriginal™ 70nm EVs enriched fractions F7, F8 and F9.
[truncated: 26 more rows]

[truncated: 6 more sheets: Supplementary Table 5, Supplementary Table 6, Supplementary Table 7, Supplementary Table 8, Supplementary Table 9, Supplementary Table 10]
